# Supplementary material for: Crystal structure of bis­{2-[bis­(2-hy­droxy­eth­yl)amino]­ethanol-κ3 O,N,O′}zinc terephthalate
Source: Acta Crystallogr Sect E Struct Rep Online. 2014 Oct 11;70(Pt 11):m361–2. doi: 10.1107/S1600536814021771 (PMC4257296; doi:10.1107/S1600536814021771)
Supplement: Supplementary file 1 [file e-70-0m361-sup1.cif]

##############################################################################
#                                                                            #
# This CIF contains the data in a paper accepted for publication in          #
# Acta Crystallographica Section E. It conforms to the requirements of       #
# Notes for Authors for Acta Crystallographica Section E, and has been       #
# peer reviewed under the auspices of the IUCr Commission on Journals.       #
#                                                                            #
# Full details of the Crystallographic Information File format               #
# are given in the paper "The Crystallographic Information File (CIF):       #
# a New Standard Archive File for Crystallography" by S. R. Hall, F. H.      #
# Allen and I. D. Brown [Acta Cryst. (1991), A47, 655-685].                  #
#                                                                            #
# The current version of the core CIF dictionary is obtainable from          #
# ftp://ftp.iucr.org/pub/cif_core.dic.                                       #
#                                                                            #
# Software is freely available for graphical display of the structure(s)     #
# in this CIF. For information consult the CIF software page                 #
# http://www.iucr.org/resources/cif/software.                                #
#                                                                            #
# This file may be used for bona fide research purposes within the           #
# scientific community so long as proper attribution is given to the journal # 
# article from which it was obtained.                                        #
#                                                                            #
##############################################################################
data_global
_audit_creation_method     'SHELXL97'
_journal_date_recd_electronic     2014-09-27
_journal_date_accepted     2014-10-02
_journal_name_full     'Acta Crystallographica, Section E'
_journal_year     2014
_journal_volume     70
_journal_issue     11
_journal_page_first     m361
_journal_page_last     m362
_journal_paper_category     HM
_journal_paper_doi     10.1107/S1600536814021771
_journal_coeditor_code     TK5343
_publ_contact_author_name     'Dajun Sun'
_publ_contact_author_address
;
Department of Vascular Surgery
The China-Japan Union Hospital of Jilin University
Changchun 130033
People's Republic of China
;
_publ_contact_author_email     drsundj@163.com
_publ_contact_author_fax     +86-431-88796114
_publ_contact_author_phone     +86-431-88796114
_publ_section_title
;
Crystal structure of
bis{2-[bis(2-hydroxyethyl)amino]ethanol-\k^3^<i>O</i>,<i>N</i>,<i>O</i>'}zinc
terephthalate
;
_publ_section_title_footnote     .
loop_
    _publ_author_name
    _publ_author_address
    'Ya-Ping Li'
;
Department of Ophthalmology
The Second Hospital of Jilin University,
218 Ziqiang Street
Changchun 130041
People's Republic of China
;
    'Hu Zang'
;
Department of Orthopedics
The China--Japan Union Hospital of Jilin University Changchun
Changchun 130033
People's Republic of China
;
    'Dajun Sun'
;
Department of Vascular Surgery
The China--Japan Union Hospital of Jilin University
Changchun 130033
People's Republic of China
;
    'Julia Ming'
;
St Erik's Eye Hospital
Karolinska Institutet
Polhemsgatan 50,
SE-112 82 Stockholm
Sweden
;
    'Guan-Fang Su'
;
Department of Ophthalmology
The Second Hospital of Jilin University,
218 Ziqiang Street
Changchun 130041
People's Republic of China
;
data_I
_database_code_depnum_ccdc_archive 'CCDC 1027329'
_audit_creation_method     SHELXL-97
_chemical_name_systematic
;
Bis{2-[bis(2-hydroxyethyl)amino]ethanol-\k^3^<i>O</i>,<i>N</i>,<i>O</i>'}zinc
terephthalate
;
_chemical_name_common     ?
_chemical_formula_moiety     'C12 H30 N2 O6 Zn 2+, C8 H4 O4 2-'
_chemical_formula_sum     'C20 H34 N2 O10 Zn'
_chemical_formula_iupac     '[Zn (C6 H15 N O3)2] (C8 H4 O4)'
_chemical_formula_weight     527.86
_chemical_melting_point     ?
_symmetry_cell_setting     triclinic
_symmetry_space_group_name_H-M     'P -1'
_symmetry_space_group_name_Hall     '-P 1'
loop_
    _symmetry_equiv_pos_as_xyz
    'x, y, z'
    '-x, -y, -z'
_cell_length_a     7.963(5)
_cell_length_b     8.823(5)
_cell_length_c     9.198(5)
_cell_angle_alpha     89.315(5)
_cell_angle_beta     72.421(5)
_cell_angle_gamma     66.208(5)
_cell_volume     559.2(6)
_cell_formula_units_Z     1
_cell_measurement_reflns_used     2165
_cell_measurement_theta_min     1.68
_cell_measurement_theta_max     22.84
_cell_measurement_temperature     293(2)
_exptl_crystal_description     block
_exptl_crystal_colour     colourless
_exptl_crystal_size_max     0.26
_exptl_crystal_size_mid     0.24
_exptl_crystal_size_min     0.23
_exptl_crystal_density_diffrn     1.567
_exptl_crystal_density_meas     ?
_exptl_crystal_density_method     'not measured'
_exptl_crystal_F_000     278
_exptl_absorpt_coefficient_mu     1.158
_exptl_absorpt_correction_type     multi-scan
_exptl_absorpt_process_details
;
(SADABS; Bruker, 2002)
;
_exptl_absorpt_correction_T_min     0.725
_exptl_absorpt_correction_T_max     0.803
_exptl_special_details     ?
_diffrn_ambient_temperature     293(2)
_diffrn_radiation_type     MoK\a
_diffrn_radiation_wavelength     0.71069
_diffrn_radiation_source     'fine-focus sealed tube'
_diffrn_radiation_monochromator     graphite
_diffrn_measurement_device_type     'Bruker SMART APEXII CCD'
_diffrn_measurement_method     '\f and \w scans'
_diffrn_detector_area_resol_mean     ?
_diffrn_reflns_number     3145
_diffrn_reflns_av_R_equivalents     0.0117
_diffrn_reflns_av_sigmaI/netI     0.0199
_diffrn_reflns_theta_min     2.34
_diffrn_reflns_theta_max     26.15
_diffrn_reflns_theta_full     25.00
_diffrn_measured_fraction_theta_max     0.979
_diffrn_measured_fraction_theta_full     0.990
_diffrn_reflns_limit_h_min     -9
_diffrn_reflns_limit_h_max     8
_diffrn_reflns_limit_k_min     -10
_diffrn_reflns_limit_k_max     10
_diffrn_reflns_limit_l_min     -10
_diffrn_reflns_limit_l_max     11
_diffrn_standards_number     ?
_diffrn_standards_interval_count     ?
_diffrn_standards_interval_time     ?
_diffrn_standards_decay_%     ?
_refine_special_details
;
 Refinement of F^2^ against ALL reflections.  The weighted R-factor wR and
 goodness of fit S are based on F^2^, conventional R-factors R are based
 on F, with F set to zero for negative F^2^. The threshold expression of
 F^2^ > 2sigma(F^2^) is used only for calculating R-factors(gt) etc. and is
 not relevant to the choice of reflections for refinement.  R-factors based
 on F^2^ are statistically about twice as large as those based on F, and R-
 factors based on ALL data will be even larger.
;
_reflns_number_total     2189
_reflns_number_gt     2165
_reflns_threshold_expression     I>2\s(I)
_refine_ls_structure_factor_coef     Fsqd
_refine_ls_matrix_type     full
_refine_ls_R_factor_all     0.0275
_refine_ls_R_factor_gt     0.0273
_refine_ls_wR_factor_gt     0.0719
_refine_ls_wR_factor_ref     0.0721
_refine_ls_goodness_of_fit_ref     1.098
_refine_ls_restrained_S_all     1.099
_refine_ls_number_reflns     2189
_refine_ls_number_parameters     160
_refine_ls_number_restraints     3
_refine_ls_hydrogen_treatment     mixed
_refine_ls_weighting_scheme     calc
_refine_ls_weighting_details
         'calc w=1/[\s^2^(Fo^2^)+(0.0381P)^2^+0.3177P] where P=(Fo^2^+2Fc^2^)/3'
_atom_sites_solution_hydrogens     geom
_atom_sites_solution_primary     direct
_atom_sites_solution_secondary     difmap
_refine_ls_shift/su_max     0.000
_refine_ls_shift/su_mean     0.000
_refine_diff_density_max     0.449
_refine_diff_density_min     -0.513
_refine_ls_extinction_method     none
_refine_ls_extinction_coef     ?
loop_
    _atom_type_symbol
    _atom_type_description
    _atom_type_scat_dispersion_real
    _atom_type_scat_dispersion_imag
    _atom_type_scat_source
    'C' 'C' 0.0033 0.0016
                         'International Tables Vol C Tables 4.2.6.8 and 6.1.1.4'
    'H' 'H' 0.0000 0.0000
                         'International Tables Vol C Tables 4.2.6.8 and 6.1.1.4'
    'N' 'N' 0.0061 0.0033
                         'International Tables Vol C Tables 4.2.6.8 and 6.1.1.4'
    'O' 'O' 0.0106 0.0060
                         'International Tables Vol C Tables 4.2.6.8 and 6.1.1.4'
    'Zn' 'Zn' 0.2839 1.4301
                         'International Tables Vol C Tables 4.2.6.8 and 6.1.1.4'
_computing_data_collection
;
APEX2 (Bruker, 2002)
;
_computing_cell_refinement
;
SAINT (Bruker, 2002)
;
_computing_data_reduction
;
SAINT (Bruker, 2002)
;
_computing_structure_solution
;
SHELXS97 (Sheldrick, 2008)
;
_computing_structure_refinement
;
SHELXL97 (Sheldrick, 2008)
;
_computing_molecular_graphics
;
SHELXTL (Sheldrick, 2008)
;
_computing_publication_material
;
SHELXTL (Sheldrick, 2008) and publCIF (Westrip, 2010)
;
loop_
    _atom_site_type_symbol
    _atom_site_label
    _atom_site_fract_x
    _atom_site_fract_y
    _atom_site_fract_z
    _atom_site_U_iso_or_equiv
    _atom_site_adp_type
    _atom_site_calc_flag
    _atom_site_refinement_flags
    _atom_site_occupancy
    _atom_site_symmetry_multiplicity
    _atom_site_disorder_assembly
    _atom_site_disorder_group
    C C1 0.6774(3) -0.3639(2) -0.0601(2) 0.0370(5) Uani d . 1 1 . .
    H H1A 0.7747 -0.4664 -0.1248 0.044 Uiso calc R 1 1 . .
    H H1B 0.5597 -0.3796 -0.0138 0.044 Uiso calc R 1 1 . .
    C C2 0.7484(3) -0.3279(2) 0.0655(2) 0.0331(4) Uani d . 1 1 . .
    H H2A 0.7475 -0.4087 0.1378 0.040 Uiso calc R 1 1 . .
    H H2B 0.8814 -0.3417 0.0199 0.040 Uiso calc R 1 1 . .
    C C3 0.3010(3) -0.1603(3) 0.2345(2) 0.0363(5) Uani d . 1 1 . .
    H H3A 0.3374 -0.2759 0.1998 0.044 Uiso calc R 1 1 . .
    H H3B 0.1832 -0.1228 0.3224 0.044 Uiso calc R 1 1 . .
    C C4 0.4611(3) -0.1470(3) 0.2818(2) 0.0325(4) Uani d . 1 1 . .
    H H4A 0.4091 -0.0417 0.3462 0.039 Uiso calc R 1 1 . .
    H H4B 0.5057 -0.2361 0.3426 0.039 Uiso calc R 1 1 . .
    C C5 0.7460(3) -0.0863(3) 0.2013(3) 0.0371(5) Uani d . 1 1 . .
    H H5A 0.6741 0.0341 0.2208 0.044 Uiso calc R 1 1 . .
    H H5B 0.8648 -0.1107 0.1168 0.044 Uiso calc R 1 1 . .
    C C6 0.8006(4) -0.1462(3) 0.3430(3) 0.0463(5) Uani d . 1 1 . .
    H H6A 0.8579 -0.0793 0.3745 0.056 Uiso calc R 1 1 . .
    H H6B 0.6851 -0.1329 0.4268 0.056 Uiso calc R 1 1 . .
    C C7 0.9062(2) -0.7092(2) 0.3337(2) 0.0260(4) Uani d . 1 1 . .
    C C8 0.6957(2) -0.5992(2) 0.4202(2) 0.0228(3) Uani d . 1 1 . .
    C C9 0.5509(3) -0.6072(2) 0.3698(2) 0.0253(4) Uani d . 1 1 . .
    H H9 0.5846 -0.6789 0.2823 0.030 Uiso calc R 1 1 . .
    C C10 0.6436(3) -0.4910(2) 0.5508(2) 0.0250(4) Uani d . 1 1 . .
    H H10 0.7392 -0.4844 0.5852 0.030 Uiso calc R 1 1 . .
    N N1 0.6286(2) -0.15730(18) 0.14967(17) 0.0229(3) Uani d . 1 1 . .
    O O1 0.63918(19) -0.23022(16) -0.15252(15) 0.0273(3) Uani d D 1 1 . .
    O O2 0.26592(18) -0.06108(17) 0.11409(15) 0.0283(3) Uani d D 1 1 . .
    O O3 0.9319(3) -0.3128(2) 0.3114(2) 0.0553(5) Uani d D 1 1 . .
    O O4 0.9393(2) -0.8061(2) 0.21957(18) 0.0411(4) Uani d . 1 1 . .
    O O5 1.03466(19) -0.69733(19) 0.37935(16) 0.0357(3) Uani d . 1 1 . .
    Zn Zn1 0.5000 0.0000 0.0000 0.01988(10) Uani d S 1 2 . .
    H H1 0.738(3) -0.249(3) -0.224(2) 0.030 Uiso d D 1 1 . .
    H H2 0.160(3) 0.020(2) 0.150(3) 0.030 Uiso d D 1 1 . .
    H H3 0.954(3) -0.343(3) 0.397(2) 0.030 Uiso d D 1 1 . .
loop_
    _atom_site_aniso_label
    _atom_site_aniso_U_11
    _atom_site_aniso_U_22
    _atom_site_aniso_U_33
    _atom_site_aniso_U_12
    _atom_site_aniso_U_13
    _atom_site_aniso_U_23
    C1 0.0491(12) 0.0214(9) 0.0346(10) -0.0125(9) -0.0086(9) -0.0021(8)
    C2 0.0334(10) 0.0202(9) 0.0327(10) -0.0003(7) -0.0084(8) 0.0034(7)
    C3 0.0277(9) 0.0398(11) 0.0383(11) -0.0150(9) -0.0056(8) 0.0149(9)
    C4 0.0298(9) 0.0384(10) 0.0218(9) -0.0095(8) -0.0049(7) 0.0076(8)
    C5 0.0427(11) 0.0357(11) 0.0466(12) -0.0202(9) -0.0284(10) 0.0128(9)
    C6 0.0430(12) 0.0505(14) 0.0519(14) -0.0171(11) -0.0281(11) 0.0066(11)
    C7 0.0202(8) 0.0259(9) 0.0237(8) -0.0041(7) -0.0038(7) 0.0040(7)
    C8 0.0184(8) 0.0208(8) 0.0238(8) -0.0053(6) -0.0038(6) 0.0041(6)
    C9 0.0231(8) 0.0249(9) 0.0233(8) -0.0071(7) -0.0055(7) -0.0011(6)
    C10 0.0205(8) 0.0271(9) 0.0263(9) -0.0084(7) -0.0082(7) 0.0027(7)
    N1 0.0215(7) 0.0215(7) 0.0236(7) -0.0066(6) -0.0078(6) 0.0031(6)
    O1 0.0249(6) 0.0268(6) 0.0237(6) -0.0075(5) -0.0038(5) -0.0028(5)
    O2 0.0189(6) 0.0293(7) 0.0303(7) -0.0059(5) -0.0050(5) 0.0047(5)
    O3 0.0529(10) 0.0576(11) 0.0483(10) -0.0096(9) -0.0261(9) 0.0130(8)
    O4 0.0226(7) 0.0423(8) 0.0432(8) -0.0025(6) -0.0049(6) -0.0157(7)
    O5 0.0188(6) 0.0481(9) 0.0311(7) -0.0068(6) -0.0056(5) -0.0038(6)
    Zn1 0.01853(15) 0.01801(15) 0.01999(15) -0.00478(11) -0.00604(10)
                                                                     0.00264(10)
_geom_special_details
;
 All esds (except the esd in the dihedral angle between two l.s. planes)
 are estimated using the full covariance matrix.  The cell esds are taken
 into account individually in the estimation of esds in distances, angles
 and torsion angles; correlations between esds in cell parameters are only
 used when they are defined by crystal symmetry.  An approximate (isotropic)
 treatment of cell esds is used for estimating esds involving l.s. planes.
;
loop_
    _geom_bond_atom_site_label_1
    _geom_bond_atom_site_label_2
    _geom_bond_site_symmetry_2
    _geom_bond_distance
    _geom_bond_publ_flag
    C1 O1 . 1.431(2) ?
    C1 C2 . 1.518(3) ?
    C1 H1A . 0.9700 ?
    C1 H1B . 0.9700 ?
    C2 N1 . 1.483(2) ?
    C2 H2A . 0.9700 ?
    C2 H2B . 0.9700 ?
    C3 O2 . 1.427(2) ?
    C3 C4 . 1.511(3) ?
    C3 H3A . 0.9700 ?
    C3 H3B . 0.9700 ?
    C4 N1 . 1.480(2) ?
    C4 H4A . 0.9700 ?
    C4 H4B . 0.9700 ?
    C5 N1 . 1.496(2) ?
    C5 C6 . 1.519(3) ?
    C5 H5A . 0.9700 ?
    C5 H5B . 0.9700 ?
    C6 O3 . 1.388(3) ?
    C6 H6A . 0.9700 ?
    C6 H6B . 0.9700 ?
    C7 O4 . 1.255(2) ?
    C7 O5 . 1.257(2) ?
    C7 C8 . 1.511(2) ?
    C8 C10 . 1.390(3) ?
    C8 C9 . 1.393(3) ?
    C9 C10 2_646 1.390(3) ?
    C9 H9 . 0.9300 ?
    C10 C9 2_646 1.390(3) ?
    C10 H10 . 0.9300 ?
    N1 Zn1 . 2.1282(16) ?
    O1 Zn1 . 2.1529(16) ?
    O1 H1 . 0.815(16) ?
    O2 Zn1 . 2.1169(16) ?
    O2 H2 . 0.825(16) ?
    O3 H3 . 0.870(16) ?
    Zn1 O2 2_655 2.1169(16) ?
    Zn1 N1 2_655 2.1282(16) ?
    Zn1 O1 2_655 2.1529(16) ?
loop_
    _geom_angle_atom_site_label_1
    _geom_angle_atom_site_label_2
    _geom_angle_atom_site_label_3
    _geom_angle_site_symmetry_1
    _geom_angle_site_symmetry_3
    _geom_angle
    _geom_angle_publ_flag
    O1 C1 C2 . . 111.27(16) ?
    O1 C1 H1A . . 109.4 ?
    C2 C1 H1A . . 109.4 ?
    O1 C1 H1B . . 109.4 ?
    C2 C1 H1B . . 109.4 ?
    H1A C1 H1B . . 108.0 ?
    N1 C2 C1 . . 112.93(16) ?
    N1 C2 H2A . . 109.0 ?
    C1 C2 H2A . . 109.0 ?
    N1 C2 H2B . . 109.0 ?
    C1 C2 H2B . . 109.0 ?
    H2A C2 H2B . . 107.8 ?
    O2 C3 C4 . . 110.59(16) ?
    O2 C3 H3A . . 109.5 ?
    C4 C3 H3A . . 109.5 ?
    O2 C3 H3B . . 109.5 ?
    C4 C3 H3B . . 109.5 ?
    H3A C3 H3B . . 108.1 ?
    N1 C4 C3 . . 113.26(16) ?
    N1 C4 H4A . . 108.9 ?
    C3 C4 H4A . . 108.9 ?
    N1 C4 H4B . . 108.9 ?
    C3 C4 H4B . . 108.9 ?
    H4A C4 H4B . . 107.7 ?
    N1 C5 C6 . . 117.31(18) ?
    N1 C5 H5A . . 108.0 ?
    C6 C5 H5A . . 108.0 ?
    N1 C5 H5B . . 108.0 ?
    C6 C5 H5B . . 108.0 ?
    H5A C5 H5B . . 107.2 ?
    O3 C6 C5 . . 110.1(2) ?
    O3 C6 H6A . . 109.6 ?
    C5 C6 H6A . . 109.6 ?
    O3 C6 H6B . . 109.6 ?
    C5 C6 H6B . . 109.6 ?
    H6A C6 H6B . . 108.2 ?
    O4 C7 O5 . . 124.72(16) ?
    O4 C7 C8 . . 116.64(16) ?
    O5 C7 C8 . . 118.64(16) ?
    C10 C8 C9 . . 119.17(16) ?
    C10 C8 C7 . . 121.09(16) ?
    C9 C8 C7 . . 119.74(16) ?
    C10 C9 C8 2_646 . 120.58(17) ?
    C10 C9 H9 2_646 . 119.7 ?
    C8 C9 H9 . . 119.7 ?
    C9 C10 C8 2_646 . 120.26(17) ?
    C9 C10 H10 2_646 . 119.9 ?
    C8 C10 H10 . . 119.9 ?
    C4 N1 C2 . . 113.25(15) ?
    C4 N1 C5 . . 109.91(16) ?
    C2 N1 C5 . . 112.28(16) ?
    C4 N1 Zn1 . . 104.11(11) ?
    C2 N1 Zn1 . . 108.27(12) ?
    C5 N1 Zn1 . . 108.59(12) ?
    C1 O1 Zn1 . . 107.34(11) ?
    C1 O1 H1 . . 108.2(17) ?
    Zn1 O1 H1 . . 120.1(16) ?
    C3 O2 Zn1 . . 112.52(11) ?
    C3 O2 H2 . . 108.0(16) ?
    Zn1 O2 H2 . . 114.6(16) ?
    C6 O3 H3 . . 106.6(15) ?
    O2 Zn1 O2 2_655 . 180.00(4) ?
    O2 Zn1 N1 2_655 2_655 81.99(7) ?
    O2 Zn1 N1 . 2_655 98.01(7) ?
    O2 Zn1 N1 2_655 . 98.01(7) ?
    O2 Zn1 N1 . . 81.99(7) ?
    N1 Zn1 N1 2_655 . 180.0 ?
    O2 Zn1 O1 2_655 2_655 90.41(6) ?
    O2 Zn1 O1 . 2_655 89.59(6) ?
    N1 Zn1 O1 2_655 2_655 82.73(7) ?
    N1 Zn1 O1 . 2_655 97.27(7) ?
    O2 Zn1 O1 2_655 . 89.59(6) ?
    O2 Zn1 O1 . . 90.41(6) ?
    N1 Zn1 O1 2_655 . 97.27(7) ?
    N1 Zn1 O1 . . 82.73(7) ?
    O1 Zn1 O1 2_655 . 180.00(12) ?
loop_
    _geom_torsion_atom_site_label_1
    _geom_torsion_atom_site_label_2
    _geom_torsion_atom_site_label_3
    _geom_torsion_atom_site_label_4
    _geom_torsion_site_symmetry_1
    _geom_torsion_site_symmetry_2
    _geom_torsion_site_symmetry_3
    _geom_torsion_site_symmetry_4
    _geom_torsion
    _geom_torsion_publ_flag
    O1 C1 C2 N1 . . . . 47.2(2) ?
    O2 C3 C4 N1 . . . . -43.7(2) ?
    N1 C5 C6 O3 . . . . 68.3(3) ?
    O4 C7 C8 C10 . . . . 178.15(17) ?
    O5 C7 C8 C10 . . . . -2.2(3) ?
    O4 C7 C8 C9 . . . . -1.1(3) ?
    O5 C7 C8 C9 . . . . 178.52(17) ?
    C10 C8 C9 C10 . . . 2_646 -0.3(3) ?
    C7 C8 C9 C10 . . . 2_646 179.03(16) ?
    C9 C8 C10 C9 . . . 2_646 0.3(3) ?
    C7 C8 C10 C9 . . . 2_646 -179.02(16) ?
    C3 C4 N1 C2 . . . . -72.9(2) ?
    C3 C4 N1 C5 . . . . 160.62(17) ?
    C3 C4 N1 Zn1 . . . . 44.47(18) ?
    C1 C2 N1 C4 . . . . 87.9(2) ?
    C1 C2 N1 C5 . . . . -146.89(18) ?
    C1 C2 N1 Zn1 . . . . -27.01(19) ?
    C6 C5 N1 C4 . . . . 48.9(2) ?
    C6 C5 N1 C2 . . . . -78.1(2) ?
    C6 C5 N1 Zn1 . . . . 162.17(16) ?
    C2 C1 O1 Zn1 . . . . -40.83(19) ?
    C4 C3 O2 Zn1 . . . . 18.7(2) ?
    C3 O2 Zn1 O2 . . . 2_655  12E1(10)
                                      ?
    C3 O2 Zn1 N1 . . . 2_655 -175.87(13) ?
    C3 O2 Zn1 N1 . . . . 4.13(13) ?
    C3 O2 Zn1 O1 . . . 2_655 -93.26(13) ?
    C3 O2 Zn1 O1 . . . . 86.74(13) ?
    C4 N1 Zn1 O2 . . . 2_655 154.45(12) ?
    C2 N1 Zn1 O2 . . . 2_655 -84.78(12) ?
    C5 N1 Zn1 O2 . . . 2_655 37.38(13) ?
    C4 N1 Zn1 O2 . . . . -25.55(12) ?
    C2 N1 Zn1 O2 . . . . 95.22(12) ?
    C5 N1 Zn1 O2 . . . . -142.62(13) ?
    C4 N1 Zn1 N1 . . . 2_655  -8E1(10)
                                      ?
    C2 N1 Zn1 N1 . . . 2_655  4E1(10)
                                     ?
    C5 N1 Zn1 N1 . . . 2_655  16E1(10)
                                      ?
    C4 N1 Zn1 O1 . . . 2_655 63.01(12) ?
    C2 N1 Zn1 O1 . . . 2_655 -176.22(12) ?
    C5 N1 Zn1 O1 . . . 2_655 -54.06(13) ?
    C4 N1 Zn1 O1 . . . . -116.99(12) ?
    C2 N1 Zn1 O1 . . . . 3.78(12) ?
    C5 N1 Zn1 O1 . . . . 125.94(13) ?
    C1 O1 Zn1 O2 . . . 2_655 118.61(13) ?
    C1 O1 Zn1 O2 . . . . -61.39(13) ?
    C1 O1 Zn1 N1 . . . 2_655 -159.52(12) ?
    C1 O1 Zn1 N1 . . . . 20.48(12) ?
    C1 O1 Zn1 O1 . . . 2_655  -8E1(10)
                                      ?
loop_
    _geom_hbond_atom_site_label_D
    _geom_hbond_atom_site_label_H
    _geom_hbond_atom_site_label_A
    _geom_hbond_site_symmetry_A
    _geom_hbond_distance_DH
    _geom_hbond_distance_HA
    _geom_hbond_distance_DA
    _geom_hbond_angle_DHA
    O1 H1 O5 2_745 0.815(16) 1.818(17) 2.632(2) 177(2)
    O2 H2 O4 1_465 0.825(16) 1.740(16) 2.564(2) 178(2)
    O3 H3 O5 2_746 0.870(16) 2.129(18) 2.942(3) 155(2)
_iucr_refine_instructions_details
;
TITL aa in P-1
CELL  0.71069   7.9630   8.8230   9.1980   89.315   72.421   66.208
ZERR     1.00   0.0050   0.0050   0.0050    0.005    0.005    0.005
LATT   1
SFAC  C    H    N    O    ZN
UNIT  20   34   2    10   1
MERG   2
Eqiv $1     -x+2, -y-1, -z
eqiv  $2    x-1, y+1, z
eqiv    $3   -x+2, -y-1, -z+1
htab  O1   O5_$1
htab   O2    O4_$2
htab   O3   O5_$3
dfix 0.85 0.02 o1 h1 o2 h2 o3 h3
FMAP   2
PLAN    5
ACTA    50.00
BOND   $H
CONF
L.S.   4
WGHT    0.038100    0.317700
FVAR       0.45166
C1    1    0.677383   -0.363860   -0.060120    11.00000    0.04907    0.02137 =
         0.03456   -0.00208   -0.00855   -0.01250
AFIX  23
H1A   2    0.774692   -0.466353   -0.124762    11.00000   -1.20000
H1B   2    0.559741   -0.379618   -0.013838    11.00000   -1.20000
AFIX   0
C2    1    0.748449   -0.327914    0.065462    11.00000    0.03340    0.02021 =
         0.03266    0.00343   -0.00844   -0.00033
AFIX  23
H2A   2    0.747544   -0.408674    0.137842    11.00000   -1.20000
H2B   2    0.881424   -0.341689    0.019938    11.00000   -1.20000
AFIX   0
C3    1    0.300995   -0.160261    0.234501    11.00000    0.02772    0.03976 =
         0.03831    0.01488   -0.00556   -0.01496
AFIX  23
H3A   2    0.337431   -0.275943    0.199762    11.00000   -1.20000
H3B   2    0.183165   -0.122849    0.322363    11.00000   -1.20000
AFIX   0
C4    1    0.461131   -0.147031    0.281752    11.00000    0.02977    0.03838 =
         0.02183    0.00765   -0.00489   -0.00949
AFIX  23
H4A   2    0.409059   -0.041691    0.346199    11.00000   -1.20000
H4B   2    0.505670   -0.236052    0.342627    11.00000   -1.20000
AFIX   0
C5    1    0.745953   -0.086331    0.201313    11.00000    0.04272    0.03572 =
         0.04663    0.01276   -0.02835   -0.02021
AFIX  23
H5A   2    0.674105    0.034119    0.220780    11.00000   -1.20000
H5B   2    0.864781   -0.110720    0.116848    11.00000   -1.20000
AFIX   0
C6    1    0.800583   -0.146184    0.342986    11.00000    0.04303    0.05054 =
         0.05193    0.00664   -0.02806   -0.01709
AFIX  23
H6A   2    0.857852   -0.079303    0.374456    11.00000   -1.20000
H6B   2    0.685077   -0.132930    0.426785    11.00000   -1.20000
AFIX   0
C7    1    0.906197   -0.709159    0.333723    11.00000    0.02019    0.02585 =
         0.02368    0.00399   -0.00381   -0.00412
C8    1    0.695744   -0.599250    0.420201    11.00000    0.01838    0.02084 =
         0.02384    0.00409   -0.00376   -0.00529
C9    1    0.550889   -0.607223    0.369833    11.00000    0.02306    0.02491 =
         0.02332   -0.00107   -0.00546   -0.00709
AFIX  43
H9    2    0.584568   -0.678930    0.282328    11.00000   -1.20000
AFIX   0
C10   1    0.643568   -0.491042    0.550812    11.00000    0.02053    0.02706 =
         0.02625    0.00272   -0.00815   -0.00840
AFIX  43
H10   2    0.739166   -0.484397    0.585202    11.00000   -1.20000
AFIX   0
N1    3    0.628597   -0.157303    0.149672    11.00000    0.02155    0.02148 =
         0.02359    0.00312   -0.00781   -0.00656
O1    4    0.639180   -0.230215   -0.152523    11.00000    0.02492    0.02684 =
         0.02369   -0.00280   -0.00381   -0.00748
O2    4    0.265917   -0.061077    0.114086    11.00000    0.01889    0.02933 =
         0.03030    0.00471   -0.00505   -0.00589
O3    4    0.931852   -0.312818    0.311380    11.00000    0.05287    0.05765 =
         0.04830    0.01304   -0.02606   -0.00959
O4    4    0.939297   -0.806085    0.219575    11.00000    0.02259    0.04231 =
         0.04322   -0.01574   -0.00494   -0.00247
O5    4    1.034662   -0.697331    0.379354    11.00000    0.01880    0.04810 =
         0.03110   -0.00376   -0.00565   -0.00676
ZN1   5    0.500000    0.000000    0.000000    10.50000    0.01853    0.01801 =
         0.01999    0.00264   -0.00604   -0.00478
H1    2    0.738337   -0.249293   -0.223801    11.00000   -1.50000
H2    2    0.160499    0.020076    0.150202    11.00000   -1.50000
H3    2    0.953690   -0.342604    0.396744    11.00000   -1.50000
HKLF 4
REM  aa in P-1
REM R1 =  0.0273 for   2165 Fo > 4sig(Fo)  and  0.0275 for all   2189 data
REM    160 parameters refined using      3 restraints
END
WGHT      0.0381      0.3177
REM Highest difference peak  0.449,  deepest hole -0.513,  1-sigma level  0.066
Q1    1   0.7580 -0.1708  0.4410  11.00000  0.05    0.45
Q2    1   0.8946 -0.2223  0.2622  11.00000  0.05    0.30
Q3    1   0.3841 -0.0021  0.0771  11.00000  0.05    0.24
Q4    1   0.6262 -0.6095  0.3932  11.00000  0.05    0.23
Q5    1   0.3950 -0.1557  0.2439  11.00000  0.05    0.22
;
