# Supplementary material for: Crystal structure of bis­{2-[bis­(2-hy­droxy­eth­yl)amino]­ethanol-κ3 O,N,O′}zinc terephthalate
Source: Acta Crystallogr Sect E Struct Rep Online. 2014 Oct 11;70(Pt 11):m361–2. doi: 10.1107/S1600536814021771 (PMC4257296; doi:10.1107/S1600536814021771)
Supplement: Supplementary file 2 [file e-70-0m361-Isup2.hkl]

#
# h,k,l, Fc-squared, Fo-squared, sigma(Fo-squared) and status flag
#
data_I
_shelx_title ' aa in P-1'
_shelx_refln_list_code          4
_shelx_F_calc_maximum       77.61
_exptl_crystal_F_000       278.00
_reflns_d_resolution_high  0.8063
 
loop_
 _symmetry_equiv_pos_as_xyz
 'x, y, z'
 '-x, -y, -z'
 
_cell_length_a     7.9630
_cell_length_b     8.8230
_cell_length_c     9.1980
_cell_angle_alpha  89.315
_cell_angle_beta   72.421
_cell_angle_gamma  66.208
 
_shelx_F_squared_multiplier     1.000
 
loop_
 _refln_index_h
 _refln_index_k
 _refln_index_l
 _refln_F_squared_calc
 _refln_F_squared_meas
 _refln_F_squared_sigma
 _refln_observed_status
   1   0   0     1310.25     1090.37     20.44 o
   2   0   0       73.23       71.91      1.62 o
   3   0   0      251.59      273.37      3.74 o
   4   0   0      585.55      556.06      7.40 o
   5   0   0      645.34      610.20      8.19 o
   6   0   0       45.77       49.48      2.06 o
   7   0   0      259.23      268.66      4.19 o
   8   0   0       41.99       39.40      1.28 o
  -8   1   0      129.65      143.58      3.82 o
  -7   1   0      112.95      117.33      2.40 o
  -6   1   0      539.06      511.21      7.12 o
  -5   1   0      401.18      398.35      5.58 o
  -4   1   0      666.08      655.30      8.66 o
  -3   1   0      882.83      899.15     11.60 o
  -2   1   0        7.16        7.89      0.32 o
   0   1   0     1099.09     1065.27     20.00 o
   1   1   0     3137.48     2613.20     48.33 o
   2   1   0      215.25      227.36      4.46 o
   3   1   0      977.06      919.63     17.11 o
   4   1   0      532.09      547.42     10.54 o
   5   1   0       38.83       30.44      1.23 o
   6   1   0       92.15       93.31      2.50 o
   7   1   0       53.42       55.08      2.62 o
   8   1   0      113.23      122.13      3.41 o
  -7   2   0       25.55       25.83      1.47 o
  -6   2   0      164.18      174.80      2.91 o
  -5   2   0      583.67      561.57      7.66 o
  -4   2   0       63.30       67.78      1.42 o
  -3   2   0      824.05      789.33     10.29 o
  -2   2   0      158.86      194.02      2.74 o
  -1   2   0     2905.59     2827.29     48.38 o
   0   2   0      172.60      209.20      3.24 o
   1   2   0     2335.66     2095.21    136.25 o
   2   2   0       30.44       36.12      0.66 o
   3   2   0     1283.33     1272.48     23.53 o
   4   2   0     2360.13     2260.69     41.52 o
   5   2   0        1.55        1.72      0.39 o
   6   2   0      191.89      177.65      4.17 o
   7   2   0        2.57        2.25      0.43 o
   8   2   0      245.63      255.89      4.14 o
   9   2   0       14.72       14.99      0.98 o
  -7   3   0       32.77       34.22      1.72 o
  -6   3   0       50.52       49.31      1.81 o
  -5   3   0      365.61      343.56      4.97 o
  -4   3   0      472.49      462.32      6.36 o
  -3   3   0      294.90      313.88      4.40 o
  -2   3   0     1408.18     1493.19     19.07 o
  -1   3   0       91.72      106.06      1.63 o
   0   3   0      573.48      522.48      6.77 o
   1   3   0      101.76      110.69      2.30 o
   2   3   0       85.79       83.65      2.21 o
   3   3   0      424.07      398.78      7.79 o
   4   3   0     1237.25     1290.72     24.07 o
   5   3   0      364.07      389.27      7.94 o
   6   3   0        6.04        6.52      0.74 o
   7   3   0        1.83        1.42      0.54 o
   8   3   0      127.79      131.96      3.68 o
   9   3   0        8.91        8.78      0.76 o
  -6   4   0       60.10       60.88      2.16 o
  -5   4   0        9.67        7.94      0.83 o
  -4   4   0      151.23      147.41      3.48 o
  -3   4   0       39.40       37.88      0.95 o
  -2   4   0     1126.57     1145.50     14.78 o
  -1   4   0       50.17       52.71      1.00 o
   0   4   0       22.23       17.12      1.37 o
   1   4   0      197.30      161.57      2.34 o
   2   4   0      207.28      238.73      4.80 o
   3   4   0      452.31      441.13      5.94 o
   4   4   0       71.58       87.16      2.30 o
   5   4   0      901.54      904.19     17.30 o
   6   4   0      235.78      243.19      5.49 o
   7   4   0      887.02      861.54     16.86 o
   8   4   0      117.20      117.70      3.43 o
   9   4   0       53.58       49.17      2.16 o
  -5   5   0      123.75      119.27      3.14 o
  -4   5   0       33.39       34.17      1.42 o
  -3   5   0       48.34       42.35      1.52 o
  -2   5   0      160.27      169.48      2.65 o
  -1   5   0     1386.39     1460.61     18.73 o
   0   5   0      137.96      148.39      2.25 o
   1   5   0      624.59      636.40      8.37 o
   2   5   0      636.01      605.20      8.00 o
   3   5   0      517.55      563.66      7.57 o
   4   5   0      216.72      220.08      3.70 o
   5   5   0      229.55      215.25      4.90 o
   6   5   0      516.55      513.74     10.49 o
   7   5   0      168.49      175.20      4.46 o
   8   5   0       13.63       12.89      1.13 o
   9   5   0       46.75       46.62      2.11 o
  -4   6   0       30.04       33.82      1.52 o
  -3   6   0       57.34       57.21      1.91 o
  -2   6   0      168.50      175.15      3.97 o
  -1   6   0      232.43      255.44      4.56 o
   0   6   0      610.59      642.65      8.54 o
   1   6   0       28.78       30.59      0.79 o
   2   6   0      764.15      751.98      9.89 o
   3   6   0      159.93      165.06      2.63 o
   4   6   0      176.79      170.23      2.74 o
   5   6   0        3.90        4.66      0.69 o
   6   6   0      354.37      351.97      7.60 o
   7   6   0      190.86      194.07      4.85 o
   8   6   0      135.82      148.24      4.17 o
   9   6   0       29.84       32.45      1.81 o
  -4   7   0       30.98       35.74      1.72 o
  -3   7   0      143.73      139.51      3.58 o
  -2   7   0      236.18      244.37      5.39 o
  -1   7   0       48.49       48.48      1.72 o
   0   7   0      129.33      134.41      2.27 o
   1   7   0      111.70      114.43      1.99 o
   2   7   0      513.25      533.18      7.26 o
   3   7   0      544.88      545.64      6.15 o
   4   7   0      193.25      187.67      3.03 o
   5   7   0      158.06      167.18      2.82 o
   6   7   0      117.38      110.05      3.19 o
   7   7   0      122.04      119.66      3.53 o
   8   7   0        9.40        8.63      1.08 o
   9   7   0       34.50       38.87      2.06 o
  -2   8   0      150.81      145.54      3.73 o
  -1   8   0      709.67      742.71     14.12 o
   0   8   0       63.67       63.87      2.06 o
   1   8   0      141.38      145.64      3.58 o
   2   8   0       22.48       20.45      0.79 o
   3   8   0      196.32      190.13      3.07 o
   4   8   0       76.47       81.72      1.73 o
   5   8   0       26.74       24.74      1.32 o
   6   8   0       80.41       77.65      2.65 o
   7   8   0       73.33       69.56      2.55 o
   8   8   0        9.03        6.67      1.03 o
  -1   9   0        1.20        0.20      0.69 o
   0   9   0        1.73        3.19      0.78 o
   1   9   0      107.90      105.69      2.99 o
   2   9   0      185.81      183.29      4.36 o
   3   9   0      205.35      197.34      3.38 o
   4   9   0       36.87       38.12      1.16 o
   5   9   0        2.27        2.39      0.48 o
   6   9   0       38.62       39.51      1.91 o
   7   9   0       93.05       89.22      3.04 o
   8   9   0      121.63      123.78      3.92 o
   1  10   0       36.37       39.61      1.86 o
   2  10   0       97.24       98.78      2.99 o
   3  10   0       65.56       70.49      2.40 o
   4  10   0       49.54       45.05      2.75 o
   5  10   0      147.99      146.89      2.89 o
   6  10   0       29.56       29.33      1.16 o
  -6 -10   1      127.01      130.00      3.92 o
  -5 -10   1       80.51       75.47      1.84 o
  -4 -10   1       39.09       33.78      1.79 o
  -3 -10   1       73.64       67.13      1.65 o
  -2 -10   1       56.86       52.89      2.06 o
  -1 -10   1      152.77      153.29      4.02 o
  -7  -9   1       80.29       76.91      2.84 o
  -6  -9   1       82.85       87.40      2.99 o
  -5  -9   1      148.39      141.91      3.87 o
  -4  -9   1       29.79       29.87      1.59 o
  -3  -9   1       18.79       16.24      0.79 o
  -2  -9   1       16.44       15.75      0.81 o
  -1  -9   1      136.87      141.18      3.58 o
   0  -9   1      118.34      124.66      3.38 o
   1  -9   1      108.66      116.28      3.28 o
  -8  -8   1        6.55        7.45      1.08 o
  -7  -8   1       53.36       57.65      2.40 o
  -6  -8   1      135.06      126.87      3.68 o
  -5  -8   1      161.79      155.35      4.07 o
  -4  -8   1      230.05      230.16      3.69 o
  -3  -8   1      172.20      167.65      4.22 o
  -2  -8   1      377.92      367.83      7.84 o
  -1  -8   1        1.11        1.09      0.36 o
   0  -8   1       24.65       28.52      1.35 o
   1  -8   1       26.47       26.13      1.37 o
   2  -8   1      103.96      108.39      3.04 o
   3  -8   1       84.94       82.21      2.60 o
  -8  -7   1      159.99      155.35      4.41 o
  -7  -7   1        9.26        9.22      1.08 o
  -6  -7   1       32.71       32.79      1.62 o
  -5  -7   1       12.68       11.32      0.98 o
  -4  -7   1      146.45      141.37      2.46 o
  -3  -7   1      317.48      310.53      4.54 o
  -2  -7   1      423.82      398.73      5.60 o
  -1  -7   1       94.64       94.07      1.73 o
   0  -7   1       10.26       10.96      0.76 o
   1  -7   1       52.45       53.89      1.26 o
   2  -7   1      255.44      259.27      5.54 o
   3  -7   1      166.56      174.66      4.17 o
   4  -7   1       15.19       13.92      1.13 o
  -9  -6   1       48.01       50.54      2.30 o
  -8  -6   1        9.06        7.21      1.03 o
  -7  -6   1      117.00      117.90      3.48 o
  -6  -6   1        5.51        5.00      0.78 o
  -5  -6   1       85.52       88.24      2.65 o
  -4  -6   1       49.61       59.56      1.76 o
  -3  -6   1      606.86      567.20      7.65 o
  -2  -6   1      427.72      426.76      8.21 o
  -1  -6   1      911.89      941.63     12.30 o
   0  -6   1      604.58      625.61      8.37 o
   1  -6   1      253.46      278.52      4.05 o
   2  -6   1       96.89      102.89      4.34 o
   3  -6   1       32.34       32.55      1.37 o
   4  -6   1      141.64      144.81      3.58 o
   5  -6   1      141.18      130.05      3.43 o
  -9  -5   1       26.14       27.70      1.72 o
  -8  -5   1       52.80       59.27      2.30 o
  -7  -5   1      895.49      902.13     17.75 o
  -6  -5   1      208.02      209.76      4.95 o
  -5  -5   1      126.95      123.29      3.24 o
  -4  -5   1        3.27        2.55      0.49 o
  -3  -5   1      202.10      205.66      3.05 o
  -2  -5   1      563.15      555.91      7.41 o
  -1  -5   1       23.94       29.90      0.73 o
   0  -5   1     1571.32     1544.27     24.68 o
   1  -5   1      644.63      679.03      8.97 o
   2  -5   1      647.42      654.48      8.73 o
   3  -5   1        1.44        1.78      0.37 o
   4  -5   1        1.95        1.49      0.38 o
   5  -5   1       27.68       28.92      1.42 o
  -9  -4   1        3.31        3.52      0.62 o
  -8  -4   1       52.03       49.71      2.06 o
  -7  -4   1       30.31       25.20      1.42 o
  -6  -4   1      843.19      843.60     16.42 o
  -5  -4   1      130.09      141.03      3.48 o
  -4  -4   1      325.41      332.61      6.86 o
  -3  -4   1      703.27      727.08     13.87 o
  -2  -4   1      150.97      137.17      4.78 o
  -1  -4   1       97.21       87.75      1.42 o
   0  -4   1       39.88       38.99      0.81 o
   1  -4   1     1842.43     1906.57     26.47 o
   2  -4   1     1224.59     1340.32     17.22 o
   3  -4   1      595.07      607.14      8.14 o
   4  -4   1       91.49       96.76      1.80 o
   5  -4   1       54.70       52.71      1.30 o
   6  -4   1       75.46       69.90      2.21 o
  -9  -3   1        0.92        1.27      0.83 o
  -8  -3   1       77.17       76.54      1.80 o
  -7  -3   1      180.25      184.17      4.51 o
  -6  -3   1     1055.47     1021.79     19.61 o
  -5  -3   1      540.74      527.32     10.49 o
  -4  -3   1      373.61      427.02      8.48 o
  -3  -3   1     1538.27     1523.86     28.19 o
  -2  -3   1      225.82      235.37      3.26 o
  -1  -3   1     2457.43     2313.98     87.21 o
   0  -3   1        8.61        9.00      0.31 o
   1  -3   1     1349.14     1371.63     17.46 o
   2  -3   1        9.98        7.29      0.36 o
   3  -3   1      404.79      401.48      5.49 o
   4  -3   1      315.81      319.13      4.54 o
   5  -3   1       96.72      101.30      1.89 o
   6  -3   1       14.58       14.04      0.71 o
   7  -3   1        0.77        0.59      0.64 o
  -8  -2   1       29.98       32.88      1.16 o
  -7  -2   1      229.73      234.72      3.76 o
  -6  -2   1        5.58        6.08      0.74 o
  -5  -2   1       31.00       30.39      1.23 o
  -4  -2   1      903.77      953.06     17.94 o
  -3  -2   1     1466.21     1575.19     29.07 o
  -2  -2   1     4472.82     3827.99     71.28 o
  -1  -2   1     3576.25     3289.09     78.36 o
   0  -2   1      770.42      848.56     10.81 o
   1  -2   1       21.61       26.30      0.91 o
   2  -2   1      890.24      910.02     11.69 o
   3  -2   1      415.53      406.57      5.47 o
   4  -2   1      228.31      216.50      3.20 o
   5  -2   1      557.93      554.83      7.55 o
   6  -2   1      149.82      142.31      2.87 o
   7  -2   1       42.03       40.52      3.14 o
  -8  -1   1      123.83      124.15      2.50 o
  -7  -1   1       76.88       82.37      1.78 o
  -6  -1   1       36.55       37.19      1.45 o
  -5  -1   1       23.25       20.21      0.71 o
  -4  -1   1      146.97      127.90      2.94 o
  -3  -1   1       16.56       18.73      0.74 o
  -2  -1   1     4337.31     3582.64     66.18 o
  -1  -1   1     1417.98     1245.77     23.28 o
   0  -1   1     2725.30     2621.09     48.58 o
   2  -1   1      616.37      693.74      8.92 o
   3  -1   1        2.41       12.11      0.59 o
   4  -1   1       87.50       83.77      1.47 o
   5  -1   1      907.66      869.89     11.45 o
   6  -1   1      285.59      279.36      4.16 o
   7  -1   1      269.43      271.17      4.21 o
   8  -1   1        6.78        6.18      0.66 o
  -8   0   1      258.23      268.49      6.13 o
  -7   0   1       31.40       29.89      1.06 o
  -6   0   1       20.80       20.32      1.27 o
  -5   0   1      483.61      482.16      7.01 o
  -4   0   1      264.80      257.59      3.69 o
  -3   0   1     1028.44      955.97     12.32 o
  -2   0   1     1346.80     1301.23     16.54 o
  -1   0   1     2831.28     2547.18     32.60 o
   0   0   1      736.63      677.42     12.79 o
   1   0   1     1088.27     1059.88     19.41 o
   2   0   1      736.00      763.01     14.12 o
   3   0   1        1.93        2.31      0.27 o
   4   0   1      551.23      498.64      9.17 o
   5   0   1       65.59       74.62      1.42 o
   6   0   1      177.04      184.39      2.94 o
   7   0   1      214.67      218.10      3.53 o
   8   0   1      139.58      140.31      2.63 o
  -7   1   1       55.23       57.45      2.11 o
  -6   1   1        5.97        5.16      1.18 o
  -5   1   1      271.07      276.23      4.09 o
  -4   1   1      411.51      414.41      5.68 o
  -3   1   1      397.12      359.06      4.87 o
  -2   1   1      470.28      566.14     10.54 o
  -1   1   1      573.04      677.57      8.68 o
   0   1   1     4148.76     3542.10     62.70 o
   1   1   1     6022.78     4902.08     90.15 o
   2   1   1     1104.02     1047.08     14.08 o
   3   1   1      486.31      480.36      9.17 o
   4   1   1     1106.81     1039.19     19.41 o
   5   1   1      359.32      339.22      6.91 o
   6   1   1      793.29      782.75     10.46 o
   7   1   1       28.05       31.14      1.02 o
   8   1   1      272.69      279.68      4.41 o
   9   1   1       57.14       56.97      1.61 o
  -7   2   1       30.17       28.29      1.62 o
  -6   2   1      249.58      227.95      5.10 o
  -5   2   1      205.39      188.97      3.02 o
  -4   2   1      918.76      928.93     12.16 o
  -3   2   1       47.06       41.65      0.90 o
  -2   2   1     1380.58     1335.67     17.03 o
  -1   2   1     1893.54     2029.04     25.77 o
   0   2   1     4491.25     4365.06     55.58 o
   1   2   1       66.08       64.25      0.97 o
   2   2   1      251.07      261.86      2.94 o
   3   2   1     4159.79     3729.31     69.12 o
   4   2   1     1588.31     1651.85     30.49 o
   5   2   1      540.98      508.15     10.00 o
   6   2   1        2.78        3.77      0.64 o
   7   2   1       17.78       18.53      1.23 o
   8   2   1       70.76       78.45      1.76 o
   9   2   1       62.08       63.33      1.68 o
  -6   3   1      140.03      137.36      3.63 o
  -5   3   1       92.50       90.98      2.60 o
  -4   3   1      354.58      368.24      7.35 o
  -3   3   1      118.81      122.17      2.06 o
  -2   3   1        2.59        2.17      0.24 o
  -1   3   1      783.27      775.17     14.31 o
   0   3   1     2792.10     2929.32     37.30 o
   1   3   1      629.10      675.99      8.68 o
   2   3   1      325.78      367.51      4.08 o
   3   3   1      544.35      582.78      7.64 o
   4   3   1      684.37      675.41     12.89 o
   5   3   1      425.86      458.59      9.17 o
   6   3   1        1.25        1.32      0.49 o
   7   3   1      503.00      534.18     10.88 o
   8   3   1      114.35      114.32      3.33 o
   9   3   1       74.63       78.53      2.06 o
  -6   4   1       53.07       48.33      1.96 o
  -5   4   1      217.80      200.30      4.66 o
  -4   4   1      176.10      159.95      3.77 o
  -3   4   1      354.72      366.23      7.26 o
  -2   4   1      139.51      132.73      2.10 o
  -1   4   1       53.46       47.50      1.42 o
   0   4   1      742.96      741.76      9.62 o
   1   4   1      649.18      706.87      9.15 o
   2   4   1      470.52      454.44      5.04 o
   3   4   1      348.74      365.94      4.14 o
   4   4   1     1417.83     1484.54     30.96 o
   5   4   1      152.59      175.64      4.07 o
   6   4   1        6.62        7.35      0.74 o
   7   4   1       22.83       25.69      1.37 o
   8   4   1       98.53       93.43      2.94 o
   9   4   1      124.73      132.06      3.87 o
  -5   5   1      141.05      136.18      3.58 o
  -4   5   1       46.94       45.05      1.76 o
  -3   5   1       64.71       68.19      2.11 o
  -2   5   1      680.06      670.02     12.55 o
  -1   5   1      104.78       98.24      1.66 o
   0   5   1      112.24      104.54      1.69 o
   1   5   1        1.56        4.23      0.42 o
   2   5   1      305.46      314.13      3.54 o
   3   5   1      170.11      156.69      2.32 o
   4   5   1      338.24      349.12      4.92 o
   5   5   1       42.75       39.80      1.52 o
   6   5   1       99.49      104.07      2.89 o
   7   5   1       65.89       64.71      2.25 o
   8   5   1      219.12      226.08      5.54 o
   9   5   1       21.00       18.19      1.37 o
  -4   6   1      116.08      102.31      2.94 o
  -3   6   1      142.82      144.56      3.63 o
  -2   6   1       13.43       14.61      0.98 o
  -1   6   1       94.58       90.30      2.45 o
   0   6   1       20.10       22.18      0.67 o
   1   6   1      209.59      208.68      3.26 o
   2   6   1      481.54      515.92      6.95 o
   3   6   1      312.52      327.35      4.66 o
   4   6   1      326.09      323.74      4.66 o
   5   6   1      311.68      325.61      4.74 o
   6   6   1      308.00      314.42      6.91 o
   7   6   1      227.05      233.78      5.54 o
   8   6   1       88.62       87.45      2.89 o
   9   6   1       30.93       29.71      1.72 o
  -3   7   1      110.68      107.65      3.09 o
  -2   7   1      202.87      217.06      4.95 o
  -1   7   1      760.83      808.89     15.20 o
   0   7   1       95.31       94.95      2.60 o
   1   7   1      177.51      180.98      4.07 o
   2   7   1       46.39       46.48      1.09 o
   3   7   1       80.64       81.96      1.61 o
   4   7   1      127.60      128.54      4.56 o
   5   7   1      266.80      253.42      3.89 o
   6   7   1      271.84      280.06      6.32 o
   7   7   1       92.80       96.42      3.04 o
   8   7   1       41.62       46.62      2.16 o
   9   7   1       36.55       38.33      2.01 o
  -2   8   1      104.73      111.23      3.19 o
  -1   8   1       79.01       88.19      2.65 o
   0   8   1      100.53      110.54      3.04 o
   1   8   1      215.13      212.41      4.80 o
   2   8   1      257.57      258.24      5.54 o
   3   8   1      235.83      243.22      3.76 o
   4   8   1        2.96        2.38      0.42 o
   5   8   1       31.44       30.39      1.00 o
   6   8   1      275.48      273.33      4.29 o
   7   8   1      150.29      144.07      4.02 o
   8   8   1       86.90       81.23      2.89 o
  -1   9   1       52.77       53.92      2.16 o
   0   9   1      241.52      248.19      5.64 o
   1   9   1       90.90       98.19      2.89 o
   2   9   1      272.46      260.84      5.74 o
   3   9   1      299.17      291.67      6.27 o
   4   9   1       50.62       44.24      2.84 o
   5   9   1       25.09       28.60      1.06 o
   6   9   1       29.97       25.39      1.00 o
   7   9   1      110.09      113.29      3.48 o
   8   9   1       15.13       16.52      1.42 o
   1  10   1        2.15        2.35      0.83 o
   2  10   1      152.84      160.94      4.17 o
   3  10   1      169.16      164.66      4.17 o
   4  10   1      147.71      131.96      3.53 o
   5  10   1        2.20        4.02      0.83 o
   6  10   1        2.85        2.41      0.57 o
   7  10   1       15.66       14.41      1.32 o
  -6 -10   2       35.60       34.56      1.96 o
  -5 -10   2       88.58       81.28      2.89 o
  -4 -10   2       35.82       36.17      1.24 o
  -3 -10   2        2.02        2.01      0.52 o
  -2 -10   2       26.58       28.36      1.07 o
  -1 -10   2      153.95      149.07      3.92 o
  -7  -9   2       32.98       28.87      1.81 o
  -6  -9   2      258.47      254.71      6.27 o
  -5  -9   2      341.20      320.40      7.35 o
  -4  -9   2      158.49      144.21      2.34 o
  -3  -9   2        8.24        8.40      0.62 o
  -2  -9   2       45.30       48.06      1.30 o
  -1  -9   2      211.89      213.58      3.50 o
   0  -9   2      247.53      243.15      5.20 o
   1  -9   2        7.09       11.27      1.08 o
  -7  -8   2       18.73       16.47      1.42 o
  -6  -8   2      149.15      148.29      4.17 o
  -5  -8   2      147.80      144.02      3.97 o
  -4  -8   2      178.95      165.46      2.87 o
  -3  -8   2      158.95      155.03      2.65 o
  -2  -8   2       47.86       45.99      1.40 o
  -1  -8   2       25.80       25.74      0.92 o
   0  -8   2       49.01       45.22      1.21 o
   1  -8   2       51.22       49.67      1.33 o
   2  -8   2       96.86      115.20      3.09 o
  -8  -7   2        0.87        0.64      0.83 o
  -7  -7   2       28.22       29.76      1.72 o
  -6  -7   2       35.86       36.67      1.81 o
  -5  -7   2      151.62      155.05      4.07 o
  -4  -7   2      119.05      118.83      3.24 o
  -3  -7   2      301.42      293.84      5.07 o
  -2  -7   2      810.57      786.61     12.21 o
  -1  -7   2      302.33      307.47      4.47 o
   0  -7   2        9.01       10.70      0.57 o
   1  -7   2        1.62        2.20      0.38 o
   2  -7   2       40.01       44.64      1.21 o
   3  -7   2      242.16      251.13      5.44 o
  -8  -6   2      193.59      190.69      5.05 o
  -7  -6   2      266.78      267.95      6.32 o
  -6  -6   2       61.70       67.35      2.40 o
  -5  -6   2       59.99       72.26      2.35 o
  -4  -6   2        1.98        2.30      0.59 o
  -3  -6   2      115.36      115.37      2.01 o
  -2  -6   2      577.57      581.75      7.83 o
  -1  -6   2      528.40      524.77      9.51 o
   0  -6   2      290.37      303.16      4.35 o
   1  -6   2       12.63       14.56      0.76 o
   2  -6   2       26.06       22.14      0.77 o
   3  -6   2        5.52        6.74      0.52 o
  -8  -5   2      118.48      124.27      3.73 o
  -7  -5   2        1.71        1.67      0.69 o
  -6  -5   2       43.46       42.65      1.76 o
  -5  -5   2       44.21       47.60      1.81 o
  -4  -5   2       92.61      106.82      2.84 o
  -3  -5   2      501.10      495.99      9.76 o
  -2  -5   2        5.73        2.82      0.28 o
  -1  -5   2       47.36       36.32      0.96 o
   0  -5   2      214.97      214.51      3.13 o
   1  -5   2     1324.99     1377.37     17.71 o
   2  -5   2     1062.56     1132.27     14.70 o
   3  -5   2       41.46       41.47      1.47 o
   4  -5   2       28.33       31.41      1.15 o
   5  -5   2      132.00      134.56      3.58 o
  -8  -4   2       27.01       25.78      1.57 o
  -7  -4   2      197.29      198.09      4.90 o
  -6  -4   2      444.45      477.76      9.85 o
  -5  -4   2       57.14       56.08      1.91 o
  -4  -4   2      139.89      137.75      3.33 o
  -3  -4   2      262.22      260.26      3.85 o
  -2  -4   2     1037.91     1028.40     13.26 o
  -1  -4   2     1137.80     1197.67     15.34 o
   0  -4   2       46.37       35.97      1.30 o
   1  -4   2     1234.45     1282.25     16.43 o
   2  -4   2      366.35      397.21      5.40 o
   3  -4   2      617.84      623.16      8.33 o
   4  -4   2        3.47        3.10      0.40 o
   5  -4   2      130.71      135.34      3.60 o
   6  -4   2      119.45      124.27      3.43 o
  -8  -3   2        1.76        1.38      0.48 o
  -7  -3   2      175.29      158.24      4.02 o
  -6  -3   2      113.73      117.36      3.14 o
  -5  -3   2      136.94      150.20      3.63 o
  -4  -3   2      961.05      985.71     18.68 o
  -3  -3   2      298.43      320.30      6.47 o
  -1  -3   2       25.86       41.61      1.64 o
   0  -3   2      428.20      417.54      7.02 o
   1  -3   2      595.51      586.37     11.35 o
   2  -3   2      644.82      710.11      9.26 o
   3  -3   2      891.34      929.18     12.07 o
   4  -3   2      126.95      130.48      3.58 o
   5  -3   2      192.73      204.48      3.18 o
   6  -3   2      226.62      220.35      5.15 o
   7  -3   2       25.68       27.75      1.47 o
  -8  -2   2       38.11       38.65      1.32 o
  -7  -2   2      272.41      268.17      4.23 o
  -6  -2   2      218.58      209.29      3.95 o
  -5  -2   2       90.27       84.36      2.35 o
  -4  -2   2       65.69       75.15      2.06 o
  -3  -2   2     1414.55     1407.49     26.08 o
  -2  -2   2     1945.09     1886.86     34.56 o
  -1  -2   2      280.26      260.99      5.10 o
   0  -2   2     5101.05     4456.02     95.08 o
   1  -2   2      451.65      406.56      4.45 o
   2  -2   2     1527.75     1621.13     20.64 o
   3  -2   2        1.67        2.70      0.24 o
   4  -2   2      462.92      439.85      5.97 o
   5  -2   2      502.17      487.37      6.68 o
   6  -2   2      135.73      135.24      4.17 o
   7  -2   2       90.66       88.87      2.75 o
   8  -2   2       21.80       22.16      1.47 o
  -8  -1   2       87.05       90.35      2.94 o
  -7  -1   2      338.49      334.61      9.14 o
  -6  -1   2      441.34      429.16      6.13 o
  -5  -1   2      227.27      216.32      3.31 o
  -4  -1   2       19.65       23.18      1.40 o
  -3  -1   2     2769.76     2570.55     47.70 o
  -2  -1   2     1707.45     1576.51     28.92 o
  -1  -1   2      421.32      488.98      9.12 o
   0  -1   2      710.80      775.91     10.43 o
   1  -1   2       90.17       93.29      3.90 o
   2  -1   2     1038.76     1038.95     18.24 o
   3  -1   2      207.28      247.42      3.40 o
   4  -1   2      141.72      134.14      2.09 o
   5  -1   2       37.70       34.88      1.30 o
   6  -1   2       58.60       54.20      1.26 o
   7  -1   2       80.00       84.47      1.78 o
   8  -1   2        8.74       10.00      1.03 o
  -7   0   2       36.47       39.36      1.81 o
  -6   0   2       33.04       41.08      1.16 o
  -5   0   2      150.83      149.09      2.48 o
  -4   0   2      341.64      349.87      4.89 o
  -3   0   2      474.67      466.30      6.24 o
  -2   0   2       17.76        5.12      0.28 o
  -1   0   2      166.86      190.29      2.58 o
   0   0   2      153.50      150.89      2.89 o
   2   0   2       80.38       75.04      2.35 o
   3   0   2      234.41      196.60      2.73 o
   4   0   2      242.00      236.57      4.51 o
   5   0   2      125.89      116.40      1.93 o
   6   0   2      983.39      972.47     15.17 o
   7   0   2       53.49       51.69      1.28 o
   8   0   2      253.27      245.69      5.83 o
  -7   1   2       13.30       13.48      1.18 o
  -6   1   2       18.02       21.47      1.27 o
  -5   1   2       34.40       26.52      0.86 o
  -4   1   2      684.02      666.24      8.89 o
  -3   1   2      862.59      830.06     10.81 o
  -2   1   2     1283.71     1294.34     16.51 o
  -1   1   2        5.84       17.89      1.57 o
   0   1   2        3.29        3.78      0.81 o
   1   1   2      502.51      499.21      9.73 o
   2   1   2      915.93      878.83     15.98 o
   3   1   2      253.10      245.15      3.58 o
   4   1   2      527.62      489.13      9.51 o
   5   1   2      566.75      584.43     11.42 o
   6   1   2       56.87       55.37      1.86 o
   7   1   2       15.17       16.01      0.74 o
   8   1   2      106.04      100.28      2.21 o
   9   1   2       88.86       90.30      3.09 o
  -7   2   2       28.06       28.48      1.62 o
  -6   2   2       20.77       18.04      1.23 o
  -5   2   2        7.57       10.34      0.88 o
  -4   2   2       84.59       72.80      2.11 o
  -3   2   2       14.94       12.77      0.53 o
  -2   2   2      642.19      623.18      9.07 o
  -1   2   2      815.25      884.09     16.23 o
   0   2   2     1517.73     1491.65     26.23 o
   1   2   2      177.65      223.47      2.50 o
   2   2   2       73.52       64.89      1.47 o
   3   2   2        2.17        2.42      0.16 o
   4   2   2        4.80       19.95      0.88 o
   5   2   2     2004.99     1987.50     36.72 o
   6   2   2      315.53      302.75      6.47 o
   7   2   2      861.40      860.51     16.81 o
   8   2   2       25.70       23.73      0.96 o
   9   2   2      117.27      125.89      3.77 o
  -6   3   2       21.30       21.32      1.37 o
  -5   3   2      348.30      342.56      7.16 o
  -4   3   2      380.95      361.68      7.30 o
  -3   3   2       10.78       10.49      0.78 o
  -2   3   2       28.72       36.09      0.80 o
  -1   3   2     1057.96     1149.77     17.13 o
   0   3   2     3701.49     3843.86     78.80 o
   1   3   2     2823.59     2856.15     36.38 o
   2   3   2      425.64      527.15      5.77 o
   3   3   2     1077.09     1102.69     11.86 o
   4   3   2      830.35      947.89     12.98 o
   5   3   2      289.84      269.66      5.69 o
   6   3   2      219.93      225.35      5.05 o
   7   3   2       60.85       58.58      2.11 o
   8   3   2      214.78      222.51      5.39 o
   9   3   2      138.61      139.68      2.69 o
  -5   4   2      183.35      171.57      4.22 o
  -4   4   2      213.39      208.63      4.71 o
  -3   4   2      247.93      235.15      5.05 o
  -2   4   2       80.37       76.62      2.11 o
   0   4   2     1193.84     1264.11     18.11 o
   1   4   2      124.98      110.23      1.68 o
   2   4   2      530.47      592.25      6.50 o
   3   4   2      446.00      465.51      5.20 o
   4   4   2     1975.65     1956.39     20.93 o
   5   4   2       15.92       23.58      1.08 o
   6   4   2       10.04        9.46      0.83 o
   7   4   2        1.18        0.78      0.54 o
   8   4   2      281.36      285.20      6.57 o
   9   4   2      175.01      182.80      4.85 o
  -5   5   2      210.45      206.48      5.00 o
  -4   5   2      168.39      165.59      4.07 o
  -3   5   2      232.72      214.17      4.80 o
  -2   5   2       12.04        8.58      0.78 o
  -1   5   2       94.77      111.47      2.75 o
   0   5   2      251.55      245.84      5.00 o
   1   5   2       76.91       84.97      1.42 o
   2   5   2      299.22      321.09      3.69 o
   3   5   2      821.44      866.69      9.46 o
   4   5   2     1241.41     1282.05     13.88 o
   5   5   2      370.35      403.75      5.64 o
   6   5   2        1.69        3.48      0.64 o
   7   5   2       78.00       80.74      2.55 o
   8   5   2       13.68       17.01      1.27 o
   9   5   2       95.96      103.09      3.33 o
  -4   6   2      127.85      120.25      3.38 o
  -3   6   2      212.94      207.41      4.80 o
  -2   6   2      203.19      184.32      4.31 o
  -1   6   2      726.39      720.61     13.53 o
   0   6   2       58.71       69.17      2.01 o
   1   6   2      125.53      121.52      2.89 o
   2   6   2      174.30      192.13      2.89 o
   3   6   2      533.73      513.41      9.68 o
   4   6   2      597.60      636.57      8.56 o
   5   6   2      220.05      210.57      3.27 o
   6   6   2       31.29       31.62      1.42 o
   7   6   2       71.15       71.47      2.45 o
   8   6   2      120.60      127.85      3.68 o
   9   6   2        2.25        2.16      0.78 o
  -3   7   2       40.81       41.23      1.81 o
  -2   7   2      142.93      139.07      3.63 o
  -1   7   2       19.28       15.74      1.13 o
   0   7   2       65.99       66.72      2.11 o
   1   7   2      158.76      155.84      3.68 o
   2   7   2       17.86       18.43      1.03 o
   3   7   2       22.87       30.22      0.88 o
   4   7   2      114.82      104.97      1.92 o
   5   7   2      106.91      101.30      1.92 o
   6   7   2      149.04      145.00      2.56 o
   7   7   2      124.39      123.39      3.48 o
   8   7   2      302.96      297.36      6.91 o
   9   7   2       31.11       31.42      1.81 o
  -2   8   2       89.23       88.92      2.84 o
  -1   8   2       72.05       72.01      2.45 o
   0   8   2      448.81      430.30      8.73 o
   1   8   2      141.78      143.14      3.58 o
   2   8   2      283.47      269.27      5.78 o
   3   8   2        2.15        3.28      0.64 o
   4   8   2        9.76        8.89      0.61 o
   5   8   2      331.89      335.99      4.99 o
   6   8   2      142.51      145.84      2.65 o
   7   8   2      254.61      244.22      5.83 o
   8   8   2       23.97       26.96      1.62 o
   9   8   2       52.72       58.04      2.50 o
   0   9   2        7.63        8.82      1.03 o
   1   9   2       54.15       63.04      2.30 o
   2   9   2      343.19      348.83      7.35 o
   3   9   2      219.54      207.85      4.80 o
   4   9   2       35.64       37.16      1.62 o
   5   9   2        0.75        0.78      0.64 o
   6   9   2        3.40        4.13      0.54 o
   7   9   2       66.08       68.83      2.55 o
   8   9   2       73.38       68.34      2.65 o
   2  10   2       40.28       40.64      1.86 o
   3  10   2       79.26       72.16      2.45 o
   4  10   2      177.60      171.67      4.36 o
   5  10   2       89.45       89.27      2.79 o
   6  10   2      208.65      197.21      4.80 o
   7  10   2        2.65        2.90      0.61 o
  -5 -10   3       54.65       49.31      2.25 o
  -4 -10   3       19.46       17.27      0.76 o
  -3 -10   3       28.35       28.20      1.09 o
  -2 -10   3      122.36      114.75      3.43 o
  -1 -10   3       44.29       42.05      1.33 o
  -6  -9   3       56.99       55.54      2.35 o
  -5  -9   3      100.83       92.75      3.09 o
  -4  -9   3       88.77       81.98      3.11 o
  -3  -9   3        1.08        1.77      0.45 o
  -2  -9   3        2.70        3.93      0.54 o
  -1  -9   3      132.03      129.77      2.44 o
   0  -9   3      100.74      111.27      2.25 o
   1  -9   3       85.31       86.96      2.84 o
  -7  -8   3        2.61        1.91      0.83 o
  -6  -8   3       35.19       36.96      1.86 o
  -5  -8   3      347.91      316.53      7.21 o
  -4  -8   3      287.41      263.30      4.30 o
  -3  -8   3       85.15       80.17      1.69 o
  -2  -8   3       39.06       37.62      1.05 o
  -1  -8   3      217.28      230.34      3.64 o
   0  -8   3      184.38      175.79      2.94 o
   1  -8   3      142.19      157.35      2.75 o
   2  -8   3       94.37       94.22      2.99 o
  -7  -7   3      161.26      171.03      4.71 o
  -6  -7   3      140.73      145.35      4.07 o
  -5  -7   3      207.08      208.73      5.15 o
  -4  -7   3       18.02       15.17      0.80 o
  -3  -7   3      124.58      128.62      2.25 o
  -2  -7   3      568.64      570.68      7.83 o
  -1  -7   3      454.41      452.30      6.32 o
   0  -7   3      227.35      226.58      3.48 o
   1  -7   3       65.28       68.96      3.09 o
   2  -7   3       98.82      112.75      3.14 o
   3  -7   3      134.26      131.72      3.63 o
  -8  -6   3       37.71       39.80      2.01 o
  -7  -6   3        0.77        1.08      0.74 o
  -6  -6   3      252.62      264.27      6.23 o
  -5  -6   3      266.04      264.57      6.08 o
  -4  -6   3      193.51      199.91      4.76 o
  -3  -6   3       35.16       34.31      1.42 o
  -2  -6   3       34.65       35.29      1.10 o
  -1  -6   3      520.88      516.50      7.05 o
   0  -6   3      282.67      291.12      4.20 o
   1  -6   3      117.59      120.97      2.43 o
   2  -6   3       26.89       33.06      0.94 o
   3  -6   3      344.38      378.34      8.04 o
   4  -6   3      126.01      121.42      3.38 o
   5  -6   3       39.00       43.87      1.96 o
  -8  -5   3       56.27       62.84      2.50 o
  -7  -5   3      108.02      110.89      3.33 o
  -6  -5   3      233.05      232.51      5.49 o
  -5  -5   3       63.67       69.76      2.30 o
  -4  -5   3      189.18      190.00      4.46 o
  -3  -5   3      434.09      425.70      8.58 o
  -2  -5   3      425.61      431.73      8.63 o
  -1  -5   3      778.54      790.35     10.35 o
   0  -5   3        2.01        1.44      0.26 o
   1  -5   3      558.14      576.88      7.72 o
   2  -5   3        1.65        1.91      0.32 o
   3  -5   3      294.41      313.12      5.37 o
   4  -5   3      128.41      126.87      3.33 o
   5  -5   3        4.64        5.54      0.78 o
   6  -5   3       27.13       28.73      1.62 o
  -8  -4   3       27.03       26.97      1.14 o
  -7  -4   3      105.79      105.59      3.14 o
  -6  -4   3        9.31       10.00      0.93 o
  -5  -4   3       79.14       90.15      2.65 o
  -4  -4   3      116.68      126.47      3.19 o
  -3  -4   3      222.43      217.60      4.71 o
  -2  -4   3     1424.10     1420.29     19.49 o
  -1  -4   3      115.12      139.57      3.35 o
   0  -4   3        5.37        5.63      0.54 o
   1  -4   3        1.53        3.73      0.28 o
   2  -4   3      963.05      998.03     12.91 o
   3  -4   3      150.11      172.70      2.65 o
   4  -4   3      122.39      128.53      3.28 o
   5  -4   3       89.39       86.86      2.60 o
   6  -4   3      109.23      108.14      3.14 o
  -8  -3   3       53.84       50.96      2.60 o
  -7  -3   3       31.00       32.29      1.11 o
  -6  -3   3       39.63       44.61      1.72 o
  -5  -3   3      103.10      109.61      2.89 o
  -4  -3   3       28.32       26.57      1.18 o
  -3  -3   3        6.39       10.10      0.69 o
  -2  -3   3      928.69      886.69     16.62 o
  -1  -3   3      552.45      573.57      7.90 o
   0  -3   3     3311.85     3260.23     34.98 o
   1  -3   3      431.23      503.32      5.54 o
   2  -3   3      774.52      778.64     10.09 o
   3  -3   3       37.29       35.70      0.81 o
   4  -3   3       60.84       64.13      1.27 o
   5  -3   3      658.58      659.33     12.99 o
   6  -3   3      130.39      127.21      3.43 o
   7  -3   3      334.05      320.40      7.21 o
  -8  -2   3       79.31       80.93      2.79 o
  -7  -2   3      192.49      179.14      3.38 o
  -6  -2   3      190.43      194.42      3.70 o
  -5  -2   3      138.26      134.71      3.33 o
  -4  -2   3      114.25      105.98      2.65 o
  -3  -2   3     1110.21     1130.91     21.13 o
  -2  -2   3        8.49       14.85      0.69 o
  -1  -2   3      831.23      812.08     15.15 o
   0  -2   3      128.13      181.03      3.82 o
   1  -2   3     4411.77     3951.36     66.71 o
   2  -2   3     1342.45     1447.32     15.45 o
   3  -2   3      277.98      251.64      7.43 o
   4  -2   3       96.64       94.79      2.08 o
   5  -2   3       14.92       14.31      1.03 o
   6  -2   3      205.48      200.35      4.71 o
   7  -2   3       12.34       12.16      1.08 o
   8  -2   3      129.03      130.15      3.73 o
  -7  -1   3      182.14      183.24      4.61 o
  -6  -1   3      221.19      227.85      3.64 o
  -5  -1   3      191.14      184.13      4.41 o
  -4  -1   3       51.31       45.95      1.06 o
  -3  -1   3      461.07      436.30      5.91 o
  -2  -1   3       80.17       90.15      2.11 o
  -1  -1   3      723.41      693.69     12.89 o
   0  -1   3      224.23      247.85      3.51 o
   1  -1   3     2076.86     1923.08    109.59 o
   2  -1   3     2552.02     2504.69     55.83 o
   3  -1   3      182.68      169.70      3.16 o
   4  -1   3      578.09      553.45      7.31 o
   5  -1   3      163.94      172.07      2.65 o
   6  -1   3     1088.23     1041.94     19.95 o
   7  -1   3        1.75        1.62      0.64 o
   8  -1   3       30.93       37.35      1.81 o
  -7   0   3       41.25       44.31      1.96 o
  -6   0   3      299.99      275.30      6.08 o
  -5   0   3      163.47      152.42      5.81 o
  -4   0   3     1086.44     1066.36     13.91 o
  -3   0   3      758.35      759.45      9.96 o
  -2   0   3     2600.32     2526.63     31.92 o
  -1   0   3       10.58       10.12      0.37 o
   0   0   3      810.82      783.92      9.99 o
   1   0   3       34.18       35.29      0.93 o
   2   0   3     2031.05     1810.61     74.17 o
   3   0   3     3177.40     2957.59     53.48 o
   4   0   3      125.38      111.58      1.73 o
   5   0   3      556.15      546.66      7.31 o
   6   0   3        9.11       10.33      0.54 o
   7   0   3       42.39       46.23      1.86 o
   8   0   3        4.96        5.20      0.93 o
   9   0   3       47.71       53.29      2.30 o
  -7   1   3       85.02       92.21      2.99 o
  -6   1   3       28.53       27.06      1.52 o
  -5   1   3       56.62       50.83      1.86 o
  -4   1   3      312.00      298.24      6.13 o
  -3   1   3     1648.39     1633.70     20.89 o
  -2   1   3     1269.31     1262.68     16.15 o
  -1   1   3      180.38      189.60      2.62 o
   0   1   3      155.86      179.02      2.43 o
   1   1   3      405.78      380.97      4.16 o
   2   1   3      272.31      318.85      6.20 o
   3   1   3      454.50      445.09      6.28 o
   4   1   3        9.58        3.56      0.31 o
   5   1   3     1044.16      975.86     18.53 o
   6   1   3      244.71      250.55      3.69 o
   7   1   3      378.15      370.16      7.94 o
   8   1   3        7.19        6.52      0.98 o
   9   1   3       18.03       18.82      1.47 o
  -6   2   3       32.09       36.62      1.72 o
  -5   2   3       61.89       56.86      2.01 o
  -4   2   3        1.70        2.01      0.59 o
  -3   2   3      318.77      323.73      6.52 o
  -2   2   3      325.06      343.22      4.66 o
  -1   2   3      513.37      538.19      7.02 o
   0   2   3      841.88      981.30     17.45 o
   1   2   3     1611.92     1538.96     16.43 o
   2   2   3      950.53      994.52     11.06 o
   3   2   3      862.55      927.93     10.00 o
   4   2   3      339.76      378.66      5.47 o
   5   2   3      186.22      183.93      4.12 o
   6   2   3     1091.43     1092.92     20.78 o
   7   2   3       86.01       90.59      2.75 o
   8   2   3       68.38       65.00      2.40 o
   9   2   3       47.10       47.06      2.21 o
  -6   3   3       11.26       13.82      1.23 o
  -5   3   3      140.88      130.35      3.48 o
  -4   3   3       69.79       68.43      2.21 o
  -3   3   3       22.04       25.64      1.27 o
  -2   3   3      268.88      246.48      5.10 o
  -1   3   3        3.58        5.29      0.54 o
   0   3   3     1746.86     1802.01     31.81 o
   1   3   3      223.33      219.40      2.96 o
   2   3   3     2054.61     1991.07     21.28 o
   3   3   3       41.59       43.35      0.71 o
   4   3   3        1.94        6.58      0.29 o
   5   3   3       14.60       12.70      0.83 o
   6   3   3      184.12      192.65      4.46 o
   7   3   3      440.30      419.37      8.82 o
   8   3   3      233.27      229.03      5.54 o
   9   3   3       79.16       79.36      2.89 o
  -5   4   3      112.66      113.09      3.24 o
  -4   4   3      207.79      182.31      4.36 o
  -3   4   3       80.92       79.36      2.35 o
  -1   4   3       57.68       51.13      1.62 o
   0   4   3      104.30      111.08      2.60 o
   1   4   3     2037.74     2255.84     28.65 o
   2   4   3      403.09      463.00      5.14 o
   3   4   3     1036.02     1079.90     11.67 o
   4   4   3      367.68      373.85      4.29 o
   5   4   3      759.04      741.76     10.37 o
   6   4   3       23.31       20.69      1.18 o
   7   4   3       48.48       42.45      1.76 o
   8   4   3      202.11      198.53      4.95 o
   9   4   3      268.42      284.27      6.76 o
  -4   5   3       91.76       82.99      2.65 o
  -3   5   3      141.85      130.44      3.38 o
  -2   5   3       80.78       90.49      2.55 o
  -1   5   3     1198.75     1251.06     22.65 o
   0   5   3      103.34      107.80      2.65 o
   1   5   3      467.71      465.55      8.82 o
   2   5   3       24.06       22.34      0.50 o
   3   5   3      566.68      607.40      6.74 o
   4   5   3     1115.10     1129.43     12.29 o
   5   5   3      393.11      394.86      4.60 o
   6   5   3      299.64      312.36      6.72 o
   7   5   3       19.93       19.51      1.18 o
   8   5   3       53.35       52.01      2.11 o
   9   5   3       31.19       33.73      1.81 o
  -3   6   3       15.23       11.52      1.08 o
  -2   6   3      156.10      132.36      3.43 o
  -1   6   3       19.34       23.73      1.23 o
   0   6   3      435.58      457.41      8.92 o
   1   6   3        4.11        5.39      0.64 o
   2   6   3      137.25      142.80      2.34 o
   3   6   3      460.55      503.38      6.37 o
   4   6   3      339.59      353.22      4.15 o
   5   6   3       97.05       97.53      1.47 o
   6   6   3       36.34       39.85      1.07 o
   7   6   3      172.94      186.28      4.61 o
   8   6   3      155.63      151.43      4.12 o
   9   6   3       53.70       51.57      2.25 o
  -2   7   3      135.95      128.92      3.53 o
  -1   7   3      172.75      162.50      4.02 o
   0   7   3      680.40      685.41     13.09 o
   1   7   3       26.63       22.99      1.18 o
   2   7   3        1.39        1.37      0.49 o
   3   7   3      193.18      197.11      4.36 o
   4   7   3      357.52      368.71      5.25 o
   5   7   3      470.34      495.66      6.93 o
   6   7   3        1.28        0.93      0.61 o
   7   7   3      166.07      168.39      4.31 o
   8   7   3       27.64       37.70      1.81 o
   9   7   3       51.33       47.31      2.16 o
  -1   8   3       83.94       85.54      2.79 o
   0   8   3       27.19       28.04      1.47 o
   1   8   3      146.94      137.80      3.53 o
   2   8   3      127.57      120.54      3.19 o
   3   8   3       25.77       27.16      1.37 o
   4   8   3      112.07      105.25      2.84 o
   5   8   3        8.27        8.87      0.83 o
   6   8   3       17.80       19.33      0.85 o
   7   8   3       77.90       76.86      1.76 o
   8   8   3      126.41      127.80      3.77 o
   9   8   3       48.72       43.78      2.11 o
   0   9   3       19.46       22.84      1.52 o
   1   9   3       32.75       33.43      1.67 o
   2   9   3       36.64       37.94      1.72 o
   3   9   3       37.53       39.27      1.67 o
   4   9   3      176.07      171.03      4.17 o
   5   9   3       36.88       35.64      1.57 o
   6   9   3      161.19      151.52      3.82 o
   7   9   3       58.80       57.75      2.75 o
   8   9   3      108.80      106.91      3.38 o
   2  10   3        8.86        8.63      1.13 o
   3  10   3       64.82       58.73      2.25 o
   4  10   3       47.60       48.33      2.01 o
   5  10   3      133.12      121.38      3.38 o
   6  10   3        3.44        4.51      0.83 o
   7  10   3       13.32       14.17      1.18 o
  -4 -10   4       18.50       17.21      1.42 o
  -3 -10   4      128.05      130.73      2.57 o
  -2 -10   4       48.74       44.07      1.37 o
  -1 -10   4       22.07       23.58      1.57 o
  -5  -9   4       93.55       85.10      2.99 o
  -4  -9   4       54.39       53.43      2.21 o
  -3  -9   4       22.18       25.15      1.47 o
  -2  -9   4       63.16       60.32      1.50 o
  -1  -9   4       51.57       52.42      1.41 o
   0  -9   4      132.73      141.72      3.97 o
   1  -9   4       55.73       52.70      2.25 o
  -6  -8   4        8.98       10.49      1.23 o
  -5  -8   4       37.20       36.37      1.86 o
  -4  -8   4       70.73       67.84      2.35 o
  -3  -8   4       70.98       57.21      2.06 o
  -2  -8   4      120.28      118.11      2.21 o
  -1  -8   4       32.34       27.73      0.95 o
   0  -8   4      146.42      156.62      4.07 o
   1  -8   4       85.78       93.92      2.94 o
   2  -8   4       61.42       58.24      2.35 o
   3  -8   4       16.89       20.69      1.47 o
  -7  -7   4        3.62        4.71      0.98 o
  -6  -7   4      131.66      134.56      3.97 o
  -5  -7   4      169.06      175.05      4.56 o
  -4  -7   4       49.75       46.91      1.33 o
  -3  -7   4       23.24       20.59      1.23 o
  -2  -7   4        1.30        0.93      0.78 o
  -1  -7   4      366.74      366.08      5.26 o
   0  -7   4       51.02       48.67      1.20 o
   1  -7   4      375.76      402.80      8.53 o
   2  -7   4      224.93      238.24      5.59 o
   3  -7   4      133.22      154.86      4.12 o
   4  -7   4       79.59       82.60      2.84 o
  -7  -6   4       33.55       35.88      1.91 o
  -6  -6   4      226.48      218.49      5.44 o
  -5  -6   4      501.40      485.45     10.20 o
  -4  -6   4      206.28      184.71      4.56 o
  -3  -6   4        6.15        4.56      0.64 o
  -2  -6   4      172.33      163.09      3.92 o
  -1  -6   4     1046.48     1056.11     13.81 o
   0  -6   4      391.30      414.43      5.78 o
   1  -6   4       43.44       51.77      1.19 o
   2  -6   4      110.89      126.47      3.38 o
   3  -6   4      383.64      378.29      8.14 o
   4  -6   4      182.99      199.71      4.90 o
   5  -6   4       11.70        9.61      1.03 o
  -7  -5   4       33.15       34.51      1.81 o
  -6  -5   4       39.31       41.62      1.86 o
  -5  -5   4      255.47      245.15      5.69 o
  -4  -5   4      850.18      850.51     16.57 o
  -3  -5   4      138.60      140.20      3.43 o
  -2  -5   4      649.95      637.86     12.45 o
  -1  -5   4       11.68       19.56      0.98 o
   0  -5   4      248.95      231.02      3.37 o
   1  -5   4       27.94       28.02      2.23 o
   2  -5   4      209.61      224.37      5.05 o
   3  -5   4      776.81      777.62     15.20 o
   4  -5   4      150.03      151.87      3.92 o
   5  -5   4       62.03       64.32      2.30 o
   6  -5   4        0.95        0.93      0.69 o
  -7  -4   4       34.32       37.11      1.81 o
  -6  -4   4      128.77      130.59      3.58 o
  -5  -4   4       44.66       43.78      1.72 o
  -4  -4   4        1.43        1.67      0.54 o
  -3  -4   4      318.15      330.65      6.81 o
  -2  -4   4     1119.25     1139.85     15.51 o
  -1  -4   4     2216.33     2223.15     29.84 o
   0  -4   4      379.44      376.95      4.28 o
   1  -4   4       33.49       48.96      0.81 o
   2  -4   4        1.64        2.11      0.49 o
   3  -4   4      255.28      283.63      6.13 o
   4  -4   4      351.84      355.01      7.55 o
   5  -4   4      188.41      192.95      4.66 o
   6  -4   4       90.11       91.77      2.84 o
  -7  -3   4      141.20      138.21      2.67 o
  -6  -3   4      115.85      124.77      2.39 o
  -5  -3   4      268.25      287.46      6.23 o
  -4  -3   4        1.52        2.30      0.54 o
  -3  -3   4      645.66      613.94     11.96 o
  -2  -3   4       63.55       69.17      1.86 o
  -1  -3   4     1404.90     1423.00     27.43 o
   0  -3   4      121.69      115.84      2.35 o
   1  -3   4      227.76      221.22      2.98 o
   2  -3   4      252.37      264.29      3.08 o
   3  -3   4       26.32       31.28      1.32 o
   4  -3   4      151.09      158.04      3.82 o
   5  -3   4      150.14      157.80      3.92 o
   6  -3   4      129.87      130.20      3.53 o
   7  -3   4      240.33      221.53      5.39 o
  -7  -2   4       86.38       85.74      2.79 o
  -6  -2   4       46.89       52.55      1.99 o
  -5  -2   4       49.41       53.99      1.30 o
  -4  -2   4       95.45      103.73      2.70 o
  -3  -2   4       18.26       27.45      1.13 o
  -2  -2   4      161.75      137.01      3.04 o
  -1  -2   4       15.15       14.66      0.69 o
   0  -2   4      659.18      673.74      9.26 o
   1  -2   4     1601.83     1660.65     31.28 o
   2  -2   4      531.92      535.74      7.53 o
   3  -2   4      160.11      162.11      3.68 o
   4  -2   4       95.58       95.05      2.55 o
   5  -2   4      121.92      114.27      3.04 o
   6  -2   4      266.39      261.18      5.93 o
   7  -2   4      174.05      171.08      4.41 o
   8  -2   4      279.12      279.03      6.62 o
  -7  -1   4       14.72       14.31      1.23 o
  -6  -1   4      424.08      422.27      8.73 o
  -5  -1   4      137.94      137.60      3.48 o
  -4  -1   4      334.62      323.85      4.68 o
  -3  -1   4       16.58       18.85      1.10 o
  -2  -1   4      404.36      373.79      5.12 o
  -1  -1   4       32.16       28.22      0.88 o
   0  -1   4       27.17       32.38      0.56 o
   1  -1   4     2716.54     2453.87     96.01 o
   2  -1   4     1162.15     1205.88     18.75 o
   3  -1   4     1315.73     1306.35     19.51 o
   4  -1   4       54.12       57.01      1.76 o
   6  -1   4        1.12        1.32      0.64 o
   7  -1   4       26.95       24.71      1.42 o
   8  -1   4       41.60       42.40      1.91 o
  -6   0   4       30.89       30.49      1.62 o
  -5   0   4      145.27      156.96      3.87 o
  -4   0   4      185.64      181.33      4.17 o
  -3   0   4      656.84      665.24      8.84 o
  -2   0   4      189.87      189.05      2.76 o
  -1   0   4      490.12      404.14      5.35 o
   0   0   4       67.89       74.46      1.18 o
   1   0   4      328.90      347.45      3.85 o
   2   0   4     1454.67     1465.71     53.51 o
   3   0   4      297.69      264.58      6.84 o
   4   0   4      336.92      326.39      3.76 o
   5   0   4      719.89      718.84     13.92 o
   6   0   4      420.09      391.82      8.19 o
   7   0   4      180.42      171.47      4.31 o
   8   0   4        1.08        2.94      0.83 o
   9   0   4       40.93       48.04      2.21 o
  -6   1   4       10.99       12.06      1.18 o
  -5   1   4       54.37       50.88      1.96 o
  -4   1   4      165.87      155.00      3.73 o
  -3   1   4      338.74      344.81      6.86 o
  -2   1   4     1036.29     1062.16     13.69 o
  -1   1   4      230.77      217.23      3.03 o
   0   1   4     1544.42     1557.34     25.66 o
   1   1   4       74.29       84.63      1.09 o
   2   1   4     1339.06     1302.61     22.17 o
   3   1   4      216.24      207.18      3.16 o
   4   1   4     1457.04     1411.17     47.60 o
   5   1   4      777.22      751.34     14.46 o
   6   1   4      460.43      440.26      9.02 o
   7   1   4        3.58        3.28      0.69 o
   8   1   4       18.06       18.24      1.27 o
   9   1   4      100.91      106.38      3.43 o
  -6   2   4      112.11      115.30      3.43 o
  -5   2   4        4.79        4.12      0.78 o
  -4   2   4       60.11       63.73      2.11 o
  -3   2   4      528.00      530.50     10.20 o
  -2   2   4     1228.46     1251.84     22.55 o
  -1   2   4      317.65      327.21      6.32 o
   0   2   4      454.79      402.12      7.50 o
   1   2   4      503.53      465.89      5.12 o
   2   2   4      647.01      671.91      7.30 o
   3   2   4        7.91        3.80      0.32 o
   4   2   4       24.34       31.48      0.85 o
   5   2   4      276.45      263.46      4.10 o
   6   2   4      564.37      581.78     11.62 o
   7   2   4      116.77      116.03      3.28 o
   8   2   4        8.26        8.48      1.03 o
   9   2   4       28.44       23.09      1.57 o
  -5   3   4       96.41       99.81      3.09 o
  -4   3   4       57.84       58.04      2.06 o
  -3   3   4      484.90      485.01      9.51 o
  -2   3   4       53.75       53.92      1.76 o
  -1   3   4      179.78      187.41      4.02 o
   0   3   4        1.45        1.47      0.39 o
   1   3   4     1520.95     1556.12     20.49 o
   2   3   4      999.97     1041.10     11.20 o
   3   3   4      333.44      349.00      3.96 o
   4   3   4        2.66        1.89      0.43 o
   5   3   4       10.58       16.03      1.40 o
   6   3   4      371.69      343.29      7.26 o
   7   3   4      304.32      301.33      6.72 o
   8   3   4       81.19       74.07      2.60 o
   9   3   4       74.47       76.77      2.79 o
  -4   4   4       83.31       70.98      2.40 o
  -3   4   4      269.02      275.10      5.98 o
  -1   4   4      228.37      220.59      4.76 o
   0   4   4      130.89      130.25      3.04 o
   1   4   4      300.63      314.17      6.13 o
   2   4   4       27.63       19.73      0.54 o
   3   4   4      143.50      159.91      2.01 o
   4   4   4      508.51      492.90      5.55 o
   5   4   4      293.65      290.38      3.48 o
   6   4   4      144.47      137.42      2.48 o
   7   4   4        5.88        8.24      0.83 o
   8   4   4       67.75       59.61      2.30 o
   9   4   4       21.90       24.17      1.62 o
  -4   5   4      159.66      151.77      4.07 o
  -3   5   4        0.91        0.29      0.64 o
  -1   5   4       49.79       48.48      1.72 o
   0   5   4      309.96      327.12      6.62 o
   1   5   4      562.51      550.45     10.34 o
   2   5   4      227.83      234.64      3.52 o
   3   5   4       28.34       31.28      0.64 o
   4   5   4       10.88       11.69      0.44 o
   5   5   4      555.38      559.95      6.35 o
   6   5   4      215.30      217.43      3.57 o
   7   5   4      181.74      163.93      4.12 o
   8   5   4       90.96       87.06      2.79 o
   9   5   4       71.03       69.36      2.65 o
  -3   6   4        5.94        4.46      0.88 o
  -2   6   4       34.38       34.76      1.62 o
  -1   6   4      188.28      182.90      4.31 o
   0   6   4      364.63      373.93      7.55 o
   1   6   4      138.35      163.93      3.77 o
   2   6   4      325.68      326.58      4.79 o
   3   6   4      224.39      228.81      3.51 o
   4   6   4      299.24      315.39      3.75 o
   5   6   4      537.78      552.96      6.31 o
   6   6   4       83.36       93.33      1.49 o
   7   6   4      180.62      175.89      4.36 o
   8   6   4       33.40       39.12      1.81 o
   9   6   4      103.34      110.59      3.48 o
  -2   7   4        1.28        1.27      0.74 o
  -1   7   4      168.67      167.60      4.17 o
   0   7   4      128.86      125.79      3.33 o
   1   7   4       66.54       69.95      2.21 o
   2   7   4      218.95      218.58      4.80 o
   3   7   4      141.48      142.11      3.38 o
   4   7   4      526.41      528.64     10.15 o
   5   7   4        9.95        9.66      0.83 o
   6   7   4        6.62        8.34      0.57 o
   7   7   4        4.69        6.23      0.83 o
   8   7   4      133.25      133.29      3.77 o
   9   7   4      133.87      135.40      4.02 o
  -1   8   4       40.43       44.17      1.96 o
   0   8   4       44.68       40.59      1.81 o
   1   8   4       66.96       61.62      2.21 o
   2   8   4       22.05       22.65      1.27 o
   3   8   4      127.02      131.82      3.38 o
   5   8   4      173.28      175.79      4.17 o
   6   8   4      222.90      220.10      4.95 o
   7   8   4        9.80       11.70      0.73 o
   8   8   4       54.71       55.79      2.25 o
   1   9   4       11.56        9.66      1.03 o
   2   9   4        8.25        9.07      0.98 o
   3   9   4      271.77      273.78      6.08 o
   4   9   4       82.94       80.49      2.50 o
   5   9   4       38.21       38.73      1.67 o
   6   9   4        0.93        1.23      0.64 o
   7   9   4       59.68       63.19      2.25 o
   3  10   4        0.58        0.34      0.74 o
   4  10   4       25.45       29.22      1.62 o
   5  10   4       47.28       42.26      1.91 o
   6  10   4       25.98       26.67      1.57 o
  -4  -9   5       33.68       29.85      1.67 o
  -3  -9   5      172.68      156.62      4.22 o
  -2  -9   5      140.77      122.94      3.58 o
  -1  -9   5      130.75      135.54      3.87 o
   0  -9   5       84.35       84.71      2.94 o
   1  -9   5        3.64        6.52      1.03 o
  -5  -8   5        9.24       10.88      1.13 o
  -4  -8   5       67.41       62.06      2.35 o
  -3  -8   5      123.89      121.77      3.43 o
  -2  -8   5        3.98        4.41      0.78 o
  -1  -8   5       26.42       22.45      1.42 o
   0  -8   5      135.68      139.86      3.82 o
   1  -8   5      259.95      256.62      6.08 o
   2  -8   5       36.78       41.23      1.96 o
  -6  -7   5       99.76       96.67      3.24 o
  -5  -7   5       10.88       14.02      1.27 o
  -4  -7   5       38.42       38.28      1.25 o
  -3  -7   5       21.22       21.42      1.23 o
  -2  -7   5      184.28      183.39      4.51 o
  -1  -7   5       87.00       77.55      2.45 o
   0  -7   5      119.17      126.08      3.43 o
   1  -7   5      341.13      349.62      7.65 o
   2  -7   5       43.50       50.83      2.06 o
   3  -7   5       44.42       55.39      2.30 o
   4  -7   5       22.37       17.70      1.37 o
  -6  -6   5       50.42       59.12      2.40 o
  -5  -6   5      356.54      344.37      7.70 o
  -4  -6   5      336.53      330.45      7.35 o
  -3  -6   5        3.04        2.30      0.59 o
  -2  -6   5        4.76        5.83      0.69 o
  -1  -6   5       20.71       16.27      1.03 o
   0  -6   5      112.27      115.30      3.09 o
   1  -6   5      186.59      202.55      4.80 o
   2  -6   5      411.98      397.71      8.48 o
   3  -6   5      166.72      192.90      4.80 o
   4  -6   5       40.79       38.24      1.81 o
   5  -6   5       43.39       38.04      1.86 o
  -7  -5   5        6.89        6.08      0.98 o
  -6  -5   5        5.16        5.05      0.88 o
  -5  -5   5      225.76      233.88      5.54 o
  -4  -5   5       82.79       76.91      2.45 o
  -3  -5   5      207.60      197.36      4.56 o
  -2  -5   5      152.58      146.23      3.58 o
  -1  -5   5      583.92      560.36     11.08 o
   0  -5   5      369.29      373.78      7.75 o
   1  -5   5        9.76       12.30      0.88 o
   2  -5   5      231.96      234.71      5.34 o
   4  -5   5      634.69      652.27     13.14 o
   5  -5   5      362.93      355.20      7.89 o
   6  -5   5       19.97       22.16      1.57 o
  -7  -4   5       68.58       69.17      2.55 o
  -6  -4   5      119.28      112.75      3.28 o
  -5  -4   5      185.75      187.26      4.61 o
  -4  -4   5       83.60       84.56      2.55 o
  -3  -4   5      246.97      251.82      5.44 o
  -2  -4   5      511.95      536.01      7.60 o
  -1  -4   5     1507.16     1449.59     19.76 o
   0  -4   5      103.94      103.61      1.84 o
   1  -4   5       41.72       37.82      1.35 o
   2  -4   5       94.96       98.19      2.70 o
   3  -4   5      265.94      265.10      5.88 o
   4  -4   5      191.49      194.66      4.66 o
   5  -4   5       36.99       41.42      1.86 o
   6  -4   5      134.23      125.49      3.63 o
  -7  -3   5       22.70       28.04      1.67 o
  -6  -3   5      120.58      124.17      3.43 o
  -5  -3   5      107.01      105.87      2.18 o
  -4  -3   5      114.55      113.34      2.99 o
  -3  -3   5        1.39        1.81      0.49 o
  -2  -3   5      377.61      374.37      7.50 o
  -1  -3   5     1399.51     1332.29     18.08 o
   0  -3   5      613.35      636.92      8.90 o
   1  -3   5       72.07       72.77      1.40 o
   2  -3   5       51.43       37.30      1.81 o
   3  -3   5      468.36      477.32      9.61 o
   4  -3   5       68.27       71.37      2.25 o
   5  -3   5       15.36       19.12      1.23 o
   6  -3   5      398.85      407.95      8.73 o
   7  -3   5      148.78      149.32      4.12 o
  -6  -2   5      209.60      200.94      4.85 o
  -5  -2   5      137.52      151.33      3.82 o
  -4  -2   5      165.82      166.35      2.76 o
  -3  -2   5      189.04      198.87      3.08 o
  -2  -2   5      390.97      396.09      7.79 o
  -1  -2   5      600.14      593.35      8.29 o
   0  -2   5      602.83      547.69      7.66 o
   1  -2   5       23.27       20.99      0.66 o
   2  -2   5      434.49      438.31      6.30 o
   3  -2   5     1497.79     1555.49     21.16 o
   4  -2   5      102.19      100.74      2.75 o
   5  -2   5        3.30        2.79      0.59 o
   6  -2   5       76.00       70.20      2.35 o
   7  -2   5      255.07      240.55      5.74 o
   8  -2   5       89.02       87.70      2.99 o
  -6  -1   5       66.54       78.34      2.70 o
  -5  -1   5       63.31       74.76      2.40 o
  -4  -1   5       95.01      104.22      2.79 o
  -3  -1   5      281.22      273.02      3.99 o
  -2  -1   5      255.23      265.33      3.81 o
  -1  -1   5       91.87       90.86      1.84 o
   0  -1   5       80.01       53.04      0.82 o
   1  -1   5      111.56      111.74      1.41 o
   2  -1   5       81.01       85.32      1.56 o
   3  -1   5      252.79      249.81      3.82 o
   4  -1   5       50.86       50.18      1.37 o
   5  -1   5      107.04       99.61      2.79 o
   6  -1   5       95.39       95.30      2.79 o
   7  -1   5      332.52      324.71      7.26 o
   8  -1   5       32.93       27.30      1.62 o
  -6   0   5       52.33       59.85      2.30 o
  -5   0   5      137.75      130.30      3.48 o
  -4   0   5       63.49       68.53      2.16 o
  -3   0   5        1.57        1.47      0.49 o
  -2   0   5      216.63      214.53      3.15 o
  -1   0   5      108.16      114.50      1.78 o
   0   0   5      483.33      486.76      5.40 o
   1   0   5      485.61      464.46      5.14 o
   2   0   5      803.50      848.45     11.64 o
   3   0   5      246.20      259.54      3.92 o
   4   0   5      624.72      692.28      9.76 o
   5   0   5       47.04       43.07      1.59 o
   6   0   5      373.86      362.56      7.70 o
   7   0   5      108.52      104.66      3.09 o
   8   0   5      164.73      160.20      4.36 o
  -5   1   5       62.57       69.90      2.40 o
  -4   1   5       21.21       21.18      1.32 o
  -3   1   5      240.71      248.05      5.29 o
  -2   1   5      374.52      353.00      6.96 o
  -1   1   5      298.12      293.83      5.78 o
   0   1   5      308.75      307.26      4.14 o
   1   1   5       94.33       71.26      0.99 o
   2   1   5      469.41      446.67      4.94 o
   3   1   5       51.13       52.46      1.11 o
   4   1   5      623.29      611.57      8.65 o
   5   1   5      338.56      344.42      5.23 o
   6   1   5       93.42       93.34      2.70 o
   7   1   5      125.58      120.64      3.38 o
   8   1   5       74.31       77.26      2.65 o
   9   1   5       54.60       51.72      2.30 o
  -5   2   5      135.07      139.17      3.77 o
  -4   2   5       35.79       34.07      1.57 o
  -3   2   5      177.98      177.70      4.17 o
  -2   2   5        3.40        2.84      0.54 o
  -1   2   5      189.35      186.03      4.02 o
   0   2   5       44.64       45.98      1.37 o
   1   2   5     1792.56     1814.28     24.05 o
   2   2   5      887.99      841.34      9.10 o
   3   2   5      183.31      195.61      4.90 o
   4   2   5      101.58      103.98      1.40 o
   5   2   5      958.53      987.16     13.70 o
   6   2   5      320.36      297.14      5.54 o
   7   2   5       66.53       69.41      2.35 o
   8   2   5       69.45       70.05      2.50 o
   9   2   5      133.99      139.17      4.07 o
  -4   3   5      171.57      171.18      4.31 o
  -3   3   5      329.14      309.17      6.57 o
  -2   3   5      835.46      837.62     15.59 o
  -1   3   5      533.92      510.55      9.76 o
   0   3   5        2.47        4.07      0.54 o
   1   3   5      266.15      267.87      5.64 o
   2   3   5      423.62      390.75      4.39 o
   3   3   5     1198.51     1181.26     17.94 o
   4   3   5      348.39      356.07      4.11 o
   5   3   5      287.83      286.43      4.43 o
   6   3   5      455.90      482.99      7.15 o
   7   3   5        3.78        2.16      0.69 o
   8   3   5       48.76       53.92      2.16 o
   9   3   5       10.60       12.79      1.27 o
  -4   4   5      176.68      175.20      4.46 o
  -3   4   5      123.02      116.62      3.24 o
  -2   4   5      422.85      413.25      8.33 o
  -1   4   5       14.10       13.53      0.98 o
   0   4   5      348.06      325.60      6.52 o
   1   4   5       52.30       46.94      1.09 o
   2   4   5      114.91      125.60      2.10 o
   3   4   5       54.02       50.04      0.85 o
   4   4   5       12.39       15.47      1.32 o
   5   4   5      320.96      316.09      3.76 o
   6   4   5      232.68      239.75      3.91 o
   7   4   5      177.69      166.77      4.22 o
   8   4   5       18.63       15.39      1.23 o
   9   4   5       90.49       90.59      3.14 o
  -3   5   5      111.60      106.28      3.14 o
  -2   5   5       88.42       79.22      2.50 o
  -1   5   5       62.33       67.84      2.16 o
   0   5   5      528.22      525.21     10.15 o
   1   5   5      302.67      303.92      4.56 o
   2   5   5      264.73      280.85      5.22 o
   3   5   5        6.48        9.09      0.50 o
   4   5   5        1.84        3.09      0.71 o
   5   5   5      543.20      563.98      6.40 o
   6   5   5      270.46      259.22      3.25 o
   7   5   5      308.07      296.74      4.78 o
   8   5   5        5.75        4.36      0.83 o
   9   5   5       81.79       91.82      3.19 o
  -2   6   5        2.90        1.67      0.78 o
  -1   6   5       36.15       37.65      1.67 o
   0   6   5       18.60       21.37      1.18 o
   1   6   5      376.80      379.40      5.63 o
   2   6   5      538.89      519.90      7.37 o
   3   6   5       71.75       75.63      1.54 o
   4   6   5       16.48       18.94      0.74 o
   5   6   5       93.07       93.94      1.80 o
   6   6   5      104.22      103.59      1.61 o
   7   6   5       63.38       60.15      4.17 o
   8   6   5      158.69      141.47      3.92 o
   9   6   5       77.85       75.64      2.79 o
  -1   7   5        7.12        5.59      0.88 o
   0   7   5       38.79       33.33      1.57 o
   1   7   5      123.81      132.48      2.48 o
   2   7   5       23.79       23.89      0.88 o
   3   7   5       92.98       95.15      2.60 o
   4   7   5      421.11      411.33      8.14 o
   5   7   5      212.04      221.03      4.85 o
   6   7   5      185.96      194.47      4.36 o
   7   7   5        0.71        0.93      0.39 o
   8   7   5       49.59       48.33      2.06 o
   9   7   5       42.78       45.15      2.16 o
   0   8   5       51.41       51.86      2.16 o
   1   8   5      106.15      117.21      3.28 o
   2   8   5       79.11       77.80      2.45 o
   3   8   5      202.04      189.42      4.46 o
   4   8   5      109.21      114.32      3.04 o
   5   8   5      336.21      339.81      7.06 o
   6   8   5        7.89        7.84      0.88 o
   7   8   5       30.01       32.26      1.47 o
   2   9   5       10.99       12.84      1.18 o
   3   9   5       63.95       67.55      2.40 o
   4   9   5       70.66       70.59      2.40 o
   5   9   5      119.75      117.70      3.24 o
   6   9   5       60.10       59.66      2.11 o
   7   9   5       71.27       71.96      2.40 o
  -3  -9   6       29.08       27.60      1.72 o
  -2  -9   6        7.93       10.98      1.13 o
  -1  -9   6      140.96      137.94      4.02 o
  -4  -8   6       88.18       86.33      2.89 o
  -3  -8   6      105.96       97.45      3.04 o
  -2  -8   6      172.45      141.33      3.92 o
  -1  -8   6      222.78      208.09      5.20 o
   0  -8   6      196.55      182.99      4.80 o
   1  -8   6       83.15       91.72      3.04 o
   2  -8   6        5.82        4.90      0.98 o
  -5  -7   6       43.15       39.27      1.96 o
  -4  -7   6      135.17      134.32      2.68 o
  -3  -7   6      100.93      100.74      3.04 o
  -2  -7   6       47.72       47.55      1.91 o
  -1  -7   6       18.73       14.46      1.08 o
   0  -7   6      230.19      233.29      5.54 o
   1  -7   6      113.98      108.92      3.28 o
   2  -7   6      141.52      146.87      4.07 o
   3  -7   6        8.32        9.02      1.13 o
  -6  -6   6       21.96       22.79      1.62 o
  -5  -6   6       55.59       53.63      2.25 o
  -4  -6   6       63.06       66.08      2.40 o
  -3  -6   6      150.49      140.30      3.68 o
  -2  -6   6       12.08       13.28      0.98 o
  -1  -6   6       97.40       79.56      2.50 o
   0  -6   6      130.71      135.84      3.58 o
   1  -6   6      162.61      161.28      4.12 o
   2  -6   6       71.90       72.26      2.45 o
   3  -6   6       78.69       80.88      2.75 o
   4  -6   6       86.01       81.96      2.84 o
  -6  -5   6       14.96       19.71      1.42 o
  -5  -5   6       65.69       71.33      2.55 o
  -4  -5   6      179.71      180.54      4.56 o
  -3  -5   6      308.33      295.20      6.47 o
  -2  -5   6        4.28        5.34      0.69 o
  -1  -5   6       81.78       72.75      2.25 o
   0  -5   6       24.13       21.52      1.18 o
   1  -5   6      317.77      324.22      7.01 o
   2  -5   6       72.44       84.17      2.60 o
   3  -5   6       51.83       49.95      1.96 o
   4  -5   6      260.88      246.92      5.83 o
   5  -5   6        0.86        0.74      0.69 o
  -6  -4   6       34.43       34.71      1.76 o
  -5  -4   6       69.17       70.79      2.45 o
  -4  -4   6       65.34       66.67      2.25 o
  -3  -4   6        1.02        0.98      0.49 o
  -2  -4   6      108.85      107.60      2.84 o
  -1  -4   6       45.87       51.85      1.18 o
   0  -4   6      502.49      512.70      7.36 o
   1  -4   6      229.01      243.38      3.83 o
   2  -4   6       78.63       89.19      2.01 o
   3  -4   6        9.49        9.76      0.88 o
   4  -4   6      233.95      230.05      5.44 o
   5  -4   6      547.61      518.59     10.78 o
   6  -4   6      190.35      187.75      4.85 o
  -6  -3   6      155.00      147.06      3.97 o
  -5  -3   6      244.76      232.31      5.34 o
  -4  -3   6      119.85      119.66      2.28 o
  -3  -3   6       10.75       11.96      0.88 o
  -2  -3   6      293.84      291.69      7.70 o
  -1  -3   6      478.59      498.20      8.24 o
   0  -3   6      290.52      310.20      5.49 o
   1  -3   6      339.44      332.80      4.95 o
   2  -3   6      416.77      432.24      6.35 o
   3  -3   6      981.80     1028.63     14.33 o
   4  -3   6       42.44       48.43      1.81 o
   5  -3   6      273.47      269.91      6.18 o
   6  -3   6        1.46        1.27      0.69 o
   7  -3   6      127.35      132.80      3.87 o
  -6  -2   6       13.94       16.03      1.32 o
  -5  -2   6      104.86      102.70      2.99 o
  -4  -2   6      161.00      163.44      3.97 o
  -3  -2   6      260.31      264.26      3.97 o
  -2  -2   6      320.75      311.55      4.45 o
  -1  -2   6     1083.48     1068.08     11.64 o
   0  -2   6       18.66       20.54      0.62 o
   1  -2   6        1.63        2.46      0.31 o
   2  -2   6       76.30       67.28      3.11 o
   3  -2   6      534.47      507.56      7.36 o
   4  -2   6      521.12      542.89      7.93 o
   5  -2   6       55.54       54.41      2.01 o
   6  -2   6      156.05      151.52      4.02 o
   7  -2   6       50.48       48.04      2.01 o
  -6  -1   6       53.59       53.82      2.30 o
  -5  -1   6       88.09       92.65      2.89 o
  -4  -1   6       36.04       37.94      1.67 o
  -3  -1   6       22.34       26.81      1.27 o
  -2  -1   6      566.40      556.88      7.52 o
  -1  -1   6      652.28      635.28      8.38 o
   0  -1   6     1185.31     1225.81     13.22 o
   1  -1   6        5.00        4.54      1.35 o
   2  -1   6      576.83      535.60      7.61 o
   3  -1   6      126.58      129.23      3.97 o
   4  -1   6      481.98      514.03      7.51 o
   5  -1   6       26.38       29.36      1.42 o
   6  -1   6      240.81      224.61      5.29 o
   7  -1   6       98.74       95.49      2.99 o
   8  -1   6       59.81       65.59      2.55 o
  -5   0   6       63.68       61.72      2.25 o
  -4   0   6       33.50       36.86      1.62 o
  -3   0   6      191.09      198.24      4.46 o
  -2   0   6      541.26      542.91     10.34 o
  -1   0   6      474.65      461.24      8.73 o
   0   0   6      314.04      296.68      3.46 o
   1   0   6       14.44       13.03      0.38 o
   2   0   6      430.67      425.70      6.12 o
   3   0   6      825.09      804.53     11.21 o
   4   0   6       52.98       58.86      1.40 o
   5   0   6        5.22        4.65      0.48 o
   6   0   6       29.62       30.10      1.47 o
   7   0   6      505.95      475.70     10.00 o
   8   0   6       43.38       37.06      1.81 o
  -5   1   6      151.04      159.27      4.26 o
  -4   1   6       19.87       22.94      1.42 o
  -3   1   6       22.99       20.98      1.27 o
  -2   1   6      174.21      167.95      3.82 o
  -1   1   6      391.72      381.48      7.40 o
   0   1   6       48.16       43.91      1.01 o
   1   1   6      937.74      979.74     10.61 o
   2   1   6       63.76       69.66      1.01 o
   3   1   6      695.48      681.87      9.56 o
   4   1   6      153.61      153.63      2.63 o
   5   1   6       20.22       19.67      0.83 o
   6   1   6      124.24      113.14      2.25 o
   7   1   6      198.55      189.27      4.71 o
   8   1   6      286.72      276.48      6.52 o
   9   1   6       26.20       26.96      1.72 o
  -4   2   6      132.18      119.90      3.38 o
  -3   2   6       91.60       90.49      2.65 o
  -2   2   6      173.83      173.24      4.02 o
  -1   2   6       39.49       41.96      1.52 o
   0   2   6       57.36       55.74      1.62 o
   1   2   6      234.07      241.07      3.61 o
   2   2   6      406.22      407.22      5.39 o
   3   2   6      404.00      412.58      7.01 o
   4   2   6      953.35      947.20     13.13 o
   5   2   6       99.82      103.16      2.01 o
   6   2   6      110.99      104.85      2.65 o
   7   2   6        6.10        9.41      0.98 o
   8   2   6       60.41       57.35      2.25 o
   9   2   6       17.34       21.86      1.57 o
  -4   3   6      140.87      144.17      3.92 o
  -3   3   6       41.65       36.67      1.72 o
  -2   3   6      484.82      479.18      9.51 o
  -1   3   6       27.65       26.57      1.27 o
   0   3   6       74.73       77.40      2.11 o
   1   3   6       10.64        7.12      0.71 o
   2   3   6      371.06      386.90      5.49 o
   3   3   6      464.65      489.12      5.50 o
   4   3   6       56.53       59.21      1.28 o
   5   3   6      759.65      758.46     13.87 o
   6   3   6       18.95       19.12      0.83 o
   7   3   6      313.33      297.87      4.84 o
   8   3   6       27.42       25.98      1.52 o
   9   3   6       54.03       56.52      2.40 o
  -3   4   6       97.93       87.80      2.79 o
  -2   4   6      212.70      208.49      4.85 o
  -1   4   6      574.69      551.78     10.74 o
   0   4   6      248.12      247.65      5.25 o
   1   4   6       51.10       53.25      1.24 o
   2   4   6       23.31       21.92      0.72 o
   3   4   6      110.20      115.31      1.99 o
   4   4   6      526.74      544.85      7.57 o
   5   4   6     1135.66     1137.31     15.70 o
   6   4   6      279.18      294.09      4.67 o
   7   4   6       89.85       89.72      2.72 o
   8   4   6       24.87       30.74      1.72 o
   9   4   6       43.90       45.79      2.21 o
  -2   5   6       45.63       41.47      1.81 o
  -1   5   6      188.52      207.11      4.80 o
   0   5   6      154.48      132.70      3.33 o
   1   5   6      567.25      555.28      7.90 o
   2   5   6      625.39      579.38      8.16 o
   3   5   6       31.54       31.25      0.96 o
   4   5   6       29.10       32.04      1.42 o
   5   5   6       12.30       16.41      0.68 o
   6   5   6      436.28      456.03      7.60 o
   7   5   6       34.13       37.37      1.20 o
   8   5   6      183.97      185.49      4.76 o
   9   5   6       86.48       88.97      3.09 o
  -1   6   6        4.95        5.15      0.88 o
   0   6   6       19.69       22.16      1.32 o
   1   6   6      141.60      135.55      2.84 o
   2   6   6      249.27      266.50      4.16 o
   3   6   6      167.91      165.50      4.51 o
   4   6   6        4.95        6.41      0.74 o
   5   6   6       74.99       86.60      1.76 o
   6   6   6      189.08      191.92      4.76 o
   7   6   6       24.93       24.77      1.01 o
   8   6   6       28.76       23.92      1.52 o
   9   6   6      101.87      106.13      3.48 o
   0   7   6       81.44       85.64      2.70 o
   1   7   6      175.64      166.63      3.01 o
   2   7   6       38.23       36.54      2.01 o
   3   7   6      268.92      257.48      4.09 o
   4   7   6        9.85        9.37      0.62 o
   5   7   6      135.85      148.88      3.58 o
   6   7   6        6.55        6.86      0.74 o
   1   8   6       67.19       70.30      2.50 o
   2   8   6       47.88       48.97      1.96 o
   3   8   6        0.87        1.86      0.74 o
   4   8   6       37.12       40.44      1.72 o
   5   8   6       79.47       76.67      2.35 o
   6   8   6      126.34      121.38      3.19 o
   7   8   6       30.27       29.71      1.47 o
   3   9   6       26.48       22.94      1.52 o
   4   9   6      115.31      114.76      3.24 o
   5   9   6       78.37       77.65      2.50 o
   6   9   6       86.14       90.00      2.75 o
  -3  -8   7       34.13       28.53      1.72 o
  -2  -8   7       25.46       29.76      1.67 o
  -1  -8   7        5.63        5.93      0.93 o
   0  -8   7       96.94       91.28      3.14 o
   1  -8   7       66.45       70.69      2.70 o
  -4  -7   7       10.39       10.98      0.83 o
  -3  -7   7      162.25      154.81      4.17 o
  -2  -7   7       57.61       54.41      2.16 o
  -1  -7   7      310.54      294.81      6.76 o
   0  -7   7      123.20      116.47      3.43 o
   1  -7   7       94.41       89.95      2.94 o
   2  -7   7       30.41       30.44      1.81 o
   3  -7   7        9.41        8.97      1.13 o
  -5  -6   7       29.60       31.37      1.81 o
  -4  -6   7      129.24      125.74      3.73 o
  -3  -6   7      195.46      188.78      4.71 o
  -2  -6   7      150.78      130.35      3.53 o
  -1  -6   7      122.87      120.30      3.38 o
   0  -6   7      128.66      139.95      3.77 o
   1  -6   7      133.43      117.31      3.38 o
   2  -6   7      173.53      183.73      4.76 o
   3  -6   7       21.64       18.48      1.37 o
   4  -6   7       17.88       22.79      1.57 o
  -5  -5   7        5.23        6.62      1.03 o
  -4  -5   7      161.73      168.53      4.41 o
  -3  -5   7       29.30       34.56      1.62 o
  -2  -5   7       69.68       57.21      2.01 o
  -1  -5   7       33.52       27.60      1.37 o
   0  -5   7      318.59      322.02      7.01 o
   1  -5   7      140.25      145.59      3.82 o
   2  -5   7        1.02       -0.49      0.49 o
   3  -5   7      106.66      109.41      3.24 o
   4  -5   7       20.98       19.36      1.37 o
   5  -5   7      154.67      153.93      4.26 o
  -5  -4   7       75.80       82.65      2.70 o
  -4  -4   7       95.30      105.01      2.15 o
  -3  -4   7      149.20      149.56      3.77 o
  -2  -4   7       13.71       14.31      1.03 o
  -1  -4   7       40.88       37.35      1.47 o
   0  -4   7      222.78      204.47      4.71 o
   1  -4   7      645.11      682.46      9.73 o
   2  -4   7      119.74      131.62      2.44 o
   3  -4   7       85.89       86.84      1.89 o
   4  -4   7       53.27       50.05      2.01 o
   5  -4   7       60.53       60.00      2.30 o
   6  -4   7        1.54        2.01      0.83 o
  -5  -3   7      135.81      139.91      3.77 o
  -4  -3   7      238.93      245.79      5.54 o
  -3  -3   7      240.14      249.58      3.90 o
  -2  -3   7        9.49       11.55      0.66 o
  -1  -3   7       16.57       19.80      1.20 o
   0  -3   7       29.04       24.23      0.81 o
   1  -3   7       67.57       78.38      1.61 o
   2  -3   7      330.64      355.28      5.39 o
   3  -3   7       32.63       36.46      1.11 o
   4  -3   7      283.76      278.35      4.54 o
   5  -3   7       72.27       65.10      2.30 o
   6  -3   7      117.83      118.48      3.53 o
   7  -3   7       32.56       32.16      1.81 o
  -5  -2   7       56.18       58.09      2.30 o
  -4  -2   7       90.32       91.87      2.75 o
  -3  -2   7        0.94        1.18      0.59 o
  -2  -2   7      309.97      316.67      4.59 o
  -1  -2   7      102.48      110.91      1.62 o
   0  -2   7      539.62      541.41      7.75 o
   1  -2   7       12.20       12.85      0.60 o
   2  -2   7       15.21       22.11      0.80 o
   3  -2   7      332.75      347.85      5.30 o
   4  -2   7      753.63      741.17     10.62 o
   5  -2   7      540.52      510.75     10.54 o
   6  -2   7       65.59       59.61      2.25 o
   7  -2   7       42.65       43.24      2.01 o
  -5  -1   7       33.66       37.01      1.91 o
  -4  -1   7       11.55       12.30      1.08 o
  -3  -1   7      271.35      277.41      5.98 o
  -2  -1   7      368.02      364.86      7.30 o
  -1  -1   7      851.18      875.10     11.93 o
   0  -1   7      146.31      158.17      5.96 o
   1  -1   7      231.08      210.21      3.33 o
   2  -1   7       10.86       13.12      0.60 o
   3  -1   7       90.03       96.16      1.89 o
   4  -1   7      185.07      185.50      3.16 o
   5  -1   7      384.10      387.46      7.18 o
   6  -1   7      156.81      148.68      3.92 o
   7  -1   7       75.48       70.74      2.55 o
   8  -1   7       62.01       64.27      2.55 o
  -4   0   7        1.31        1.47      0.74 o
  -3   0   7       23.90       24.90      1.32 o
  -2   0   7       12.96       11.13      0.88 o
  -1   0   7      810.39      836.54     15.34 o
   0   0   7      154.38      163.97      2.66 o
   1   0   7      373.70      381.24      5.57 o
   2   0   7      625.79      588.51      8.36 o
   3   0   7      144.03      146.53      2.52 o
   4   0   7       62.66       66.52      1.79 o
   5   0   7        1.92        2.63      0.83 o
   6   0   7      288.09      288.66      4.74 o
   7   0   7      212.25      214.17      5.29 o
   8   0   7      214.67      224.27      5.69 o
  -4   1   7      147.18      157.99      4.17 o
  -3   1   7        1.07        0.69      0.59 o
  -2   1   7      483.25      473.39      9.31 o
  -1   1   7      305.18      309.27      6.27 o
   0   1   7      285.14      314.51      4.68 o
   1   1   7       33.55       30.73      0.82 o
   2   1   7      370.25      344.08      5.07 o
   3   1   7     1318.05     1288.00     19.31 o
   4   1   7      143.54      153.24      6.91 o
   5   1   7        1.32        1.54      0.40 o
   6   1   7        5.65        5.40      0.59 o
   7   1   7       65.84       68.04      2.40 o
   8   1   7       90.47       88.04      2.94 o
  -4   2   7      230.50      240.40      5.69 o
  -3   2   7       35.72       31.23      1.57 o
  -2   2   7       56.26       52.65      1.96 o
  -1   2   7        2.93        2.60      0.59 o
   0   2   7      123.99      123.69      2.23 o
   1   2   7      155.35      158.24      4.76 o
   2   2   7      181.52      199.37      4.85 o
   3   2   7      561.36      548.15      7.82 o
   4   2   7       11.02        9.86      0.55 o
   5   2   7       25.15       24.18      0.91 o
   6   2   7       14.58       10.78      0.68 o
   7   2   7      262.24      251.25      6.05 o
   8   2   7       25.25       24.76      1.62 o
   9   2   7       23.99       21.23      1.57 o
  -3   3   7      155.45      160.59      4.17 o
  -2   3   7       57.90       47.75      1.86 o
  -1   3   7      169.57      179.07      4.17 o
   0   3   7       12.47       12.79      0.88 o
   1   3   7       10.96        6.49      0.49 o
   2   3   7      240.25      247.40      3.75 o
   3   3   7      260.60      253.58      5.93 o
   4   3   7      671.61      691.44     14.51 o
   5   3   7      110.88      114.79      2.19 o
   6   3   7      178.36      171.51      3.06 o
   7   3   7      152.56      147.65      2.86 o
   8   3   7        1.03        0.69      0.78 o
   9   3   7       16.35       15.98      1.42 o
  -2   4   7       50.93       53.24      2.06 o
  -1   4   7      193.22      184.81      4.36 o
   0   4   7      175.45      181.43      4.17 o
   1   4   7       51.93       48.44      1.64 o
   2   4   7      101.75       99.02      1.87 o
   3   4   7       25.38       23.62      0.79 o
   4   4   7      272.60      269.08      6.32 o
   5   4   7        2.13        0.98      0.54 o
   6   4   7      200.06      200.75      3.44 o
   7   4   7      168.10      175.92      3.22 o
   8   4   7      127.87      117.85      3.48 o
   9   4   7        2.73        2.21      0.88 o
  -1   5   7        7.05        4.76      0.83 o
   0   5   7       36.24       31.18      1.42 o
   1   5   7      278.57      278.14      4.38 o
   2   5   7       19.26       19.94      0.80 o
   3   5   7      128.80      148.37      2.56 o
   4   5   7      100.20       93.63      2.79 o
   5   5   7      330.28      333.59      7.60 o
   6   5   7      136.48      135.93      3.77 o
   7   5   7       72.80       74.50      1.80 o
   8   5   7      146.96      162.55      3.15 o
   9   5   7       32.12       36.32      2.01 o
   0   6   7       17.28       14.34      0.83 o
   1   6   7      133.90      131.87      2.52 o
   2   6   7      199.99      186.98      3.19 o
   3   6   7      296.90      287.01      4.46 o
   4   6   7       66.16       73.33      1.62 o
   5   6   7      191.82      185.59      4.71 o
   6   6   7       14.80       18.58      1.27 o
   7   6   7       57.85       56.28      2.21 o
   8   6   7       95.80      109.27      3.43 o
   1   7   7       26.81       24.65      1.04 o
   2   7   7       76.56       83.22      2.03 o
   3   7   7        3.05        1.86      0.69 o
   4   7   7       39.17       41.96      1.22 o
   5   7   7       91.81       88.58      4.90 o
   6   7   7       96.30       98.09      3.04 o
   3   8   7        9.34        8.24      0.98 o
   4   8   7        8.72        8.53      0.93 o
   5   8   7       52.53       61.86      2.16 o
  -3  -7   8       64.47       60.15      2.40 o
  -2  -7   8       86.76       89.71      2.99 o
  -1  -7   8       35.46       32.84      1.76 o
   0  -7   8       39.94       41.28      2.01 o
   1  -7   8      105.30       95.59      3.19 o
   2  -7   8        9.57        8.82      1.13 o
  -3  -6   8       31.17       30.88      1.72 o
  -2  -6   8      123.31      113.29      3.33 o
  -1  -6   8      104.82      116.96      3.43 o
   0  -6   8      110.13      105.84      3.24 o
   1  -6   8       98.21      109.86      3.33 o
   2  -6   8       19.28       15.20      1.32 o
   3  -6   8       20.64       19.46      1.42 o
  -4  -5   8        3.16        5.10      0.93 o
  -3  -5   8       50.62       52.40      2.11 o
  -2  -5   8       92.46       90.35      2.79 o
  -1  -5   8      333.62      322.46      7.11 o
   0  -5   8      349.54      339.08      7.45 o
   1  -5   8      162.91      161.38      4.22 o
   2  -5   8      178.55      175.45      4.56 o
   3  -5   8       98.08       93.73      3.04 o
   4  -5   8       69.39       73.48      2.70 o
  -4  -4   8      266.01      287.75      6.37 o
  -3  -4   8      121.14      120.17      2.37 o
  -2  -4   8       21.16       23.38      1.27 o
  -1  -4   8        5.56        5.83      0.74 o
   0  -4   8      151.32      160.54      4.02 o
   1  -4   8      316.04      289.12      6.42 o
   2  -4   8      122.20      120.05      3.33 o
   3  -4   8       21.36       19.88      0.92 o
   4  -4   8       49.92       48.09      2.01 o
   5  -4   8       42.77       46.77      2.06 o
  -4  -3   8      163.04      173.29      4.31 o
  -3  -3   8       74.30       81.54      1.82 o
  -2  -3   8       37.99       38.52      1.14 o
  -1  -3   8        2.54        1.57      0.40 o
   0  -3   8      103.47      111.67      2.28 o
   1  -3   8      162.53      157.91      2.79 o
   2  -3   8      228.67      215.10      4.39 o
   3  -3   8      161.11      173.73      3.08 o
   4  -3   8      121.16      114.87      2.36 o
   5  -3   8       64.90       67.50      2.45 o
   6  -3   8       48.43       50.05      2.21 o
  -4  -2   8       98.45      105.20      3.14 o
  -3  -2   8      391.40      420.75      8.53 o
  -2  -2   8       43.04       43.97      1.86 o
  -1  -2   8      105.98      106.23      3.04 o
   0  -2   8      106.86      110.31      2.09 o
   1  -2   8        6.99        8.20      0.54 o
   2  -2   8       11.61       12.09      1.99 o
   3  -2   8       76.38       77.94      1.72 o
   4  -2   8      220.35      212.98      3.65 o
   5  -2   8      173.48      160.66      3.03 o
   6  -2   8       23.66       24.07      1.57 o
   7  -2   8       27.87       24.80      1.67 o
  -4  -1   8       40.43       42.80      1.96 o
  -3  -1   8       11.59       14.95      1.13 o
  -2  -1   8       27.43       27.21      1.37 o
  -1  -1   8       89.15       91.37      2.84 o
   0  -1   8      325.87      325.69      7.40 o
   1  -1   8      460.46      474.91      6.93 o
   2  -1   8        6.00        6.00      1.96 o
   3  -1   8        4.26        6.59      0.54 o
   4  -1   8      136.68      143.11      6.15 o
   5  -1   8      272.45      262.21      4.36 o
   6  -1   8      262.40      256.14      4.90 o
   7  -1   8       73.31       67.89      2.55 o
  -4   0   8       59.71       61.52      2.35 o
  -3   0   8       12.00       11.96      1.08 o
  -2   0   8      332.06      357.46      7.35 o
  -1   0   8      115.52      121.49      2.27 o
   0   0   8      111.60      101.52      2.99 o
   1   0   8      209.32      220.74      5.34 o
   2   0   8      123.09      131.38      2.36 o
   3   0   8      406.16      409.11      6.10 o
   4   0   8      320.96      315.78      6.99 o
   5   0   8      147.74      149.11      2.77 o
   6   0   8       78.99       85.31      1.97 o
   7   0   8       29.28       31.72      1.67 o
   8   0   8      114.81      113.73      3.58 o
  -3   1   8        7.26        9.31      1.03 o
  -2   1   8      126.52      123.68      3.28 o
  -1   1   8      114.06      126.11      3.33 o
   0   1   8      296.62      289.27      6.81 o
   1   1   8       57.36       51.82      1.96 o
   2   1   8      153.00      153.93      4.02 o
   3   1   8      174.58      180.68      3.70 o
   4   1   8       56.58       49.07      2.67 o
   5   1   8      175.62      168.90      3.01 o
   6   1   8        5.05        6.54      0.61 o
   7   1   8      255.49      250.16      5.32 o
   8   1   8       67.12       71.28      2.70 o
  -3   2   8       89.24       86.03      2.79 o
  -2   2   8       67.48       73.14      2.40 o
  -1   2   8      236.32      235.05      5.20 o
   0   2   8      136.03      145.83      2.82 o
   1   2   8       48.16       42.30      1.81 o
   2   2   8      287.25      299.76      6.96 o
   4   2   8      368.80      377.07      8.48 o
   5   2   8      170.41      166.30      3.50 o
   6   2   8       70.81       68.59      1.69 o
   7   2   8       70.29       72.43      2.13 o
   8   2   8       53.85       59.61      2.40 o
  -2   3   8      146.14      143.09      3.77 o
  -1   3   8      235.38      245.10      5.44 o
   0   3   8       35.19       35.37      1.18 o
   1   3   8      133.57      120.73      2.23 o
   2   3   8      384.75      354.03      8.09 o
   4   3   8       28.21       28.73      1.52 o
   5   3   8       74.31       66.18      2.35 o
   6   3   8      220.23      221.22      4.26 o
   7   3   8       47.12       46.30      1.44 o
   8   3   8      105.44       97.11      2.30 o
  -1   4   8       52.03       52.50      2.01 o
   0   4   8       34.89       35.79      1.17 o
   1   4   8       29.65       32.24      1.06 o
   2   4   8       20.06       23.63      1.42 o
   3   4   8      288.31      269.37      6.42 o
   4   4   8       29.68       29.95      1.52 o
   5   4   8       36.52       32.94      1.67 o
   6   4   8       92.18       92.06      2.99 o
   7   4   8       98.65       94.47      2.13 o
   8   4   8       15.08       13.67      0.90 o
   0   5   8       36.00       41.66      1.81 o
   1   5   8       63.56       54.90      2.79 o
   2   5   8       82.85       80.35      1.76 o
   3   5   8      328.62      308.78      7.26 o
   4   5   8       60.67       68.73      2.45 o
   5   5   8       62.48       60.79      2.25 o
   6   5   8        6.02        4.26      0.78 o
   7   5   8      166.23      171.72      4.71 o
   8   5   8       42.36       40.64      2.01 o
   1   6   8        1.13        1.96      0.56 o
   2   6   8       23.62       20.80      0.92 o
   3   6   8       37.03       46.08      2.01 o
   4   6   8      164.45      161.33      4.41 o
   5   6   8       68.42       70.59      2.50 o
   6   6   8       98.77       92.75      2.99 o
   7   6   8       47.07       45.64      2.06 o
   8   6   8        5.82        5.59      0.98 o
   2   7   8       12.69        9.84      1.05 o
   3   7   8       10.15        9.19      0.96 o
   4   7   8       89.30       93.73      3.09 o
   5   7   8      100.72       97.55      3.14 o
   6   7   8      141.36      148.19      4.17 o
   7   7   8      178.69      173.78      4.76 o
  -2  -6   9       50.59       54.22      2.25 o
  -1  -6   9       72.91       63.09      2.40 o
   0  -6   9       26.22       27.01      1.62 o
   1  -6   9       87.52       92.75      3.09 o
   2  -6   9       76.34       68.58      2.65 o
  -2  -5   9       40.73       47.11      2.01 o
  -1  -5   9       65.26       63.24      2.30 o
   0  -5   9       55.76       54.41      2.16 o
   1  -5   9       49.21       49.85      2.11 o
   2  -5   9       44.05       47.11      2.11 o
   3  -5   9       23.15       23.78      1.57 o
  -1  -4   9       35.78       38.97      1.72 o
   0  -4   9      334.32      340.55      7.45 o
   1  -4   9      162.28      160.89      4.12 o
   2  -4   9       94.83      101.23      3.14 o
   3  -4   9       68.79       60.69      2.35 o
   4  -4   9      139.08      149.27      4.22 o
   5  -4   9      141.65      146.92      4.26 o
  -2  -3   9      162.54      178.24      4.71 o
  -1  -3   9       97.85      106.96      3.19 o
   0  -3   9       13.13       15.75      0.81 o
   1  -3   9      193.04      185.30      4.09 o
   2  -3   9      191.34      194.53      3.38 o
   3  -3   9      179.99      169.88      3.10 o
   4  -3   9       50.89       48.41      1.42 o
   5  -3   9       92.55       96.99      2.24 o
  -3  -2   9       22.19       22.60      1.52 o
  -2  -2   9        1.23        0.54      0.64 o
  -1  -2   9      201.46      216.87      5.44 o
   0  -2   9      116.67      118.34      3.38 o
   1  -2   9      206.40      202.28      3.44 o
   2  -2   9       42.65       44.99      1.26 o
   3  -2   9        6.86        7.07      0.61 o
   4  -2   9      137.12      128.74      2.56 o
   5  -2   9       24.88       24.81      1.07 o
   6  -2   9      133.16      137.41      3.92 o
  -2  -1   9       61.96       60.00      2.40 o
  -1  -1   9        0.85        0.59      0.59 o
   0  -1   9      221.51      218.34      5.44 o
   1  -1   9      150.77      154.02      4.12 o
   2  -1   9      114.70      113.64      2.21 o
   3  -1   9      112.26      132.49      2.51 o
   4  -1   9      110.78      105.00      2.18 o
   5  -1   9      133.47      128.19      2.58 o
   6  -1   9        5.34        5.76      0.66 o
   7  -1   9        4.78        5.05      0.93 o
  -2   0   9       17.58       19.02      1.47 o
  -1   0   9        2.26        1.91      0.74 o
   0   0   9      101.85      110.10      3.33 o
   1   0   9       86.89       95.20      2.99 o
   2   0   9       19.36       19.56      1.27 o
   3   0   9       68.22       64.22      2.30 o
   4   0   9        1.10        1.11      0.43 o
   5   0   9      272.92      274.67      4.55 o
   6   0   9       13.77       14.87      0.86 o
   7   0   9       67.08       59.93      1.71 o
  -2   1   9        6.31        6.91      0.98 o
  -1   1   9      198.13      194.32      5.20 o
   0   1   9       80.18       87.70      2.89 o
   1   1   9        1.87        2.65      0.74 o
   2   1   9        3.56        4.61      0.74 o
   3   1   9       36.37       32.79      1.62 o
   4   1   9      739.68      710.21     15.10 o
   5   1   9      191.04      189.68      3.35 o
   6   1   9      211.11      209.13      3.73 o
   7   1   9       11.79       12.99      0.96 o
  -1   2   9      139.51      142.50      4.22 o
   0   2   9      263.26      257.75      6.42 o
   1   2   9      190.65      195.64      5.15 o
   2   2   9       78.88       77.55      2.65 o
   3   2   9        0.93        0.88      0.59 o
   4   2   9      161.04      165.00      4.46 o
   5   2   9        9.23        9.02      0.98 o
   6   2   9      148.87      148.11      2.85 o
   7   2   9      119.40      122.58      2.59 o
   8   2   9      137.60      141.42      3.04 o
  -1   3   9       49.62       43.36      1.40 o
   0   3   9       50.93       52.84      2.25 o
   1   3   9      171.22      178.78      4.85 o
   2   3   9       40.61       45.39      2.01 o
   3   3   9      227.87      205.89      5.34 o
   4   3   9       13.28       13.28      1.13 o
   5   3   9      205.59      206.72      5.34 o
   6   3   9        7.78        8.28      0.98 o
   7   3   9       74.76       68.83      2.65 o
   8   3   9      104.95      111.04      2.52 o
   0   4   9       52.76       48.86      1.44 o
   1   4   9      135.83      137.99      4.07 o
   2   4   9      238.04      220.15      5.69 o
   3   4   9      318.18      308.34      7.35 o
   4   4   9       46.09       37.75      1.81 o
   5   4   9       17.68       17.89      1.32 o
   6   4   9       13.55       16.47      1.32 o
   7   4   9       65.35       69.27      2.65 o
   1   5   9        2.71        3.73      0.88 o
   2   5   9      174.49      179.07      4.90 o
   3   5   9       68.75       71.91      2.65 o
   4   5   9      115.01      111.28      3.48 o
   5   5   9        2.64        0.78      0.74 o
   6   5   9       23.53       27.21      1.67 o
   7   5   9        9.81       10.34      1.18 o
   3   6   9       54.94       46.42      2.16 o
   4   6   9       51.52       54.12      2.30 o
   5   6   9      133.97      142.21      4.12 o
   6   6   9      107.18      100.93      3.33 o
   0  -5  10       22.25       21.52      1.52 o
   1  -5  10       10.65        7.26      1.03 o
   0  -4  10       17.15       19.76      1.37 o
   1  -4  10       42.87       43.48      1.96 o
   2  -4  10       43.41       41.23      1.91 o
   3  -4  10       21.99       24.31      1.57 o
   0  -3  10      102.45      117.16      3.48 o
   1  -3  10       83.89       91.68      2.04 o
   2  -3  10       51.66       46.86      1.47 o
   3  -3  10        1.22        1.15      0.50 o
   4  -3  10       58.90       70.55      1.84 o
  -1  -2  10       55.94       56.57      2.35 o
   0  -2  10      119.69      125.20      3.73 o
   1  -2  10      166.04      183.58      4.85 o
   2  -2  10      101.18       96.42      3.04 o
   3  -2  10      369.28      362.87      5.75 o
   4  -2  10       55.42       52.81      1.54 o
   5  -2  10       78.32       80.08      1.99 o
  -1  -1  10        8.42        9.66      1.08 o
   0  -1  10      103.44       95.74      3.14 o
   1  -1  10      261.21      283.59      6.86 o
   2  -1  10      148.22      151.23      4.22 o
   3  -1  10       49.44       46.86      2.01 o
   4  -1  10       31.82       29.86      1.25 o
   5  -1  10       38.74       44.97      1.42 o
   6  -1  10        1.90        1.21      0.57 o
  -1   0  10       16.19       20.15      1.52 o
   0   0  10        8.05        8.19      1.08 o
   1   0  10        4.85        4.90      0.88 o
   2   0  10      203.45      221.87      5.69 o
   3   0  10       33.73       31.67      1.67 o
   4   0  10      491.99      465.35     10.44 o
   5   0  10      118.06      123.61      2.56 o
   6   0  10       29.15       28.72      2.28 o
  -1   1  10       96.66       98.24      3.33 o
   0   1  10      102.82      105.93      3.43 o
   1   1  10       59.78       53.73      2.25 o
   2   1  10        1.77        2.89      0.78 o
   3   1  10       10.97       12.50      1.18 o
   4   1  10       21.36       17.75      1.32 o
   5   1  10      108.32      105.39      3.38 o
   6   1  10      129.58      137.73      2.80 o
   0   2  10       73.90       72.55      2.75 o
   1   2  10       95.20       95.20      3.24 o
   2   2  10       32.37       34.27      1.81 o
   3   2  10       28.27       36.32      1.86 o
   4   2  10       15.81       15.15      1.27 o
   5   2  10      168.38      155.79      4.41 o
   6   2  10       55.26       55.25      2.40 o
   7   2  10       26.16       25.10      1.67 o
   1   3  10       70.60       75.20      2.89 o
   2   3  10       80.17       67.89      2.65 o
   3   3  10       34.51       31.86      1.76 o
   5   3  10       54.28       49.36      2.25 o
   6   3  10       33.43       31.03      1.76 o
   7   3  10       67.79       64.12      2.65 o
   2   4  10       96.20      100.25      3.38 o
   3   4  10       54.81       50.49      2.25 o
   4   4  10       79.64       73.14      2.75 o
   5   4  10       20.35       19.22      1.42 o
   6   4  10        9.40        9.85      1.13 o
   3   5  10      129.57      121.08      3.82 o
   4   5  10      118.33      115.44      3.73 o
   5   5  10       85.78       87.75      3.14 o
   1  -2  11       40.51       41.42      2.01 o
   2  -2  11       90.07       84.76      2.94 o
   3  -2  11        4.10        6.72      1.03 o
   1  -1  11       31.33       32.75      1.81 o
   2  -1  11      134.68      124.02      3.82 o
   3  -1  11      149.99      148.24      4.26 o
   4  -1  11      230.18      241.28      6.23 o
   1   0  11      136.75      149.37      4.41 o
   2   0  11       65.88       51.62      2.30 o
   3   0  11      101.01       93.68      3.19 o
   4   0  11       95.44      104.37      3.43 o
   5   0  11       42.30       51.18      2.30 o
   2   1  11       14.69       19.80      1.57 o
   3   1  11       44.61       39.07      2.01 o
   4   1  11       32.13       36.18      1.91 o
   5   1  11      142.48      143.93      4.36 o
   2   2  11       66.83       72.31      2.84 o
   3   2  11       27.36       26.96      1.76 o
   4   2  11       55.38       54.56      2.40 o
   5   2  11       55.68       57.99      2.45 o
 
